# Supplementary material for: Application of systems biology-based in silico tools to optimize treatment strategy identification in Still’s disease
Source: Arthritis Res Ther. 2021 Apr 23;23:126. doi: 10.1186/s13075-021-02507-w (PMC8063416; doi:10.1186/s13075-021-02507-w)
Supplement: Supplementary file 2 — Additional file 2: Supplementary tables. Includes from Supplementary Table S1 to S10. Contains information on scientific literature-based disease and drugs characterization, summary of information included in the truth table, list of publicly available gene expression datasets used for results contextualization and validation, results from the analysis of these datasets and bibliographic information supporting the interactions within the predicted mechanisms of action. [file 13075_2021_2507_MOESM2_ESM.xlsx]

## Sheet: Title Page
SUPPLEMENTARY TABLES Application of Systems Biology-Based In Silico Tools to Optimize Treatment Strategy Identification in Still’s Disease AUTHORS: Cristina Segú-Vergésa, Mireia Comaa, Christoph Kesselb, Serge Smeetsc, Dirk Foellb, Anna Aldead AFFILIATIONS: aAnaxomics Biotech, Barcelona, Catalonia, Spain bDepartment of Pediatric Rheumatology & Immunology, University Children’s Hospital, Münster, …

## Sheet: S1
Supplementary Table S1. Summary of Still’s disease molecular characterization.
#	Pathophysiological motive	# Proteins	Systemic (S) / Rheumatic (R)
1	Auto-inflammation (general observations)	32	S and R
2	Innate immune system deregulation	16	S and R
3	Adaptative immune system: Defective immune regulation	4	S and R
4	Adaptive immune system: T-cell response	6	S and R
5	Defective natural killer function	14	S
6	Macrophage activation / Reactive hemophagocytic lymphohistiocytosis - reHLH	11	S
-	Total non-duplicated proteins	65	-

## Sheet: S2
Supplementary Table S2. Proteins included in the Still's disease molecular characterization. Activation in Still's Disease column indicates whether the protein is increased/overactivated (1) or reduced/inhibited (-1) in the context of Still's Disease. Note that proteins can be repeated in more than one motive.
MOTIVE #	Protein name	Gene name	Uniprot code	Activation in Still's Disease	References
1	Interleukin-6	IL6	P05231	1	PMID: 24213625; 27263804; 17530721 ; 25613167
1	Interleukin-1 receptor type 1	IL1R1	P14778	1	PMID: 24213625; 27263804; 25956529; 26589963
1	Peroxisome proliferator-activated receptor gamma	PPARG	P37231	1	PMID: 24213625; 27263804
1	Immunoglobulin heavy constant gamma 1	IGHG1	P01857	1	PMID: 19565513
1	Complement C1q subcomponent subunit A	C1QA	P02745	1	PMID: 19565513
1	Complement C1q subcomponent subunit B	C1QB	P02746	1	PMID: 19565513
1	Complement C2	C2	P06681	1	PMID: 19565513
1	Complement C4-A	C4A	P0C0L4	1	PMID: 19565513
1	Suppressor of cytokine signaling 3	SOCS3	O14543	1	PMID: 17530721; 27284344
1	Interleukin-1 beta	IL1B	P01584	1	PMID: 24213625; 25388963; 25473268; 24657513; 27317930; 25613167; 27999545; 26589963; 28115015
1	Interleukin-18	IL18	Q14116	1	PMID: 24213625; 27263804; 25183244
1	Interleukin-8	CXCL8	P10145	1	PMID: 15517632; 25183244 ; 25388963
1	Tumor necrosis factor	TNF	P01375	1	PMID: 25613167; 26199253; 11752512
1	NACHT, LRR and PYD domains-containing protein 3	NLRP3	Q96P20	1	PMID: 23424598; 22580050; 25388963
1	Interleukin-4	IL4	P05112	1	PMID: 15207789
1	Interleukin-13	IL13	P35225	1	PMID: 15207789
1	Toll-like receptor 7	TLR7	Q9NYK1	1	PMID: 25183244; 25388963
1	High affinity immunoglobulin gamma Fc receptor I	FCGR1A	P12314	1	PMID: 25388963
1	NLR family CARD domain-containing protein 4	NLRC4	Q9NPP4	1	PMID: 25388963
1	Toll-like receptor 5	TLR5	O60602	1	PMID: 25388963
1	Myeloid differentiation primary response protein MyD88	MYD88	Q99836	1	PMID: 25388963
1	Toll-like receptor 4	TLR4	O00206	1	PMID: 25388963; 28529117
1	Interleukin-17A	IL17A	Q16552	1	PMID: 25388963; 28296284; 22772320
1	Interleukin-23 subunit alpha	IL23A	Q9NPF7	1	PMID: 25388963
1	Interleukin-12 subunit beta	IL12B	P29460	1	PMID: 25388963
1	Interferon alpha-2	IFNA2	P01563	1	PMID: 25613167
1	Interleukin-21	IL21	Q9HBE4	1	PMID: 25613167
1	Nuclear factor NF-kappa-B p105 subunit	NFKB1	P19838	1	PMID: 25956529
1	Transcription factor p65	RELA	Q04206	1	PMID: 25956529
1	Laccase domain-containing protein 1	LACC1	Q8IV20	1	PMID: 28578473; 25220867
1	Interferon gamma	IFNG	P01579	1	PMID: 15361391; 22792508; 22772320
1	High mobility group protein B1	HMGB1	P09429	1	PMID: 27225247
2	Macrophage colony-stimulating factor 1	CSF1	P09603	1	PMID: 25183244
2	Macrophage migration inhibitory factor	MIF	P14174	1	PMID: 18261992; 25388963; 23721694
2	Protein S100-A8	S100A8	P05109	1	PMID: 25388963; 19248102; 27392503; 25956529; 28529117
2	Protein S100-A9	S100A9	P06702	1	PMID: 25388963; 19248102; 27392503; 25956529; 28529117
2	Protein S100-A12	S100A12	P80511	1	PMID: 27392503 ; 28529117 ; 28296284; 19035478
2	Intercellular adhesion molecule 1	ICAM1	P05362	1	PMID: 25388963; 15934126
2	Nuclear factor NF-kappa-B p105 subunit	NFKB1	P19838	1	PMID: 25956529
2	Transcription factor p65	RELA	Q04206	1	PMID: 25956529
2	Autophagy protein 5	ATG5	Q9H1Y0	1	PMID: 29416600
2	Microtubule-associated proteins 1A/1B light chain 3A	MAP1LC3A	Q9H492	1	PMID: 29416600
2	Sequestosome-1	SQSTM1	Q13501	1	PMID: 29416600
2	High affinity immunoglobulin gamma Fc receptor I	FCGR1A	P12314	1	PMID: 25388963; 22792508
2	Interleukin-8	CXCL8	P10145	1	PMID: 15517632; 25183244 ; 25388963
2	Toll-like receptor 7	TLR7	Q9NYK1	1	PMID: 25183244; 25388963
2	Myeloid differentiation primary response protein MyD88	MYD88	Q99836	1	PMID: 25388963
2	Inhibin beta A chain	INHBA	P08476	-1	PMID: 27541693; 17968951
3	Transforming growth factor beta-1 proprotein [Cleaved into: Latency-associated peptide	TGFB1	P01137	-1	PMID: 25388963; 20388015
3	Interleukin-10	IL10	P22301	-1	PMID: 17530721; 25388963; 25956529; 21647204
3	Interleukin-4	IL4	P05112	1	PMID: 15207789; 25388963; 21647204
3	Inhibin beta A chain	INHBA	P08476	-1	PMID: 27541693; 17968951
4	Toll-like receptor 7	TLR7	Q9NYK1	1	PMID: 25183244; 25388963
4	Myeloid differentiation primary response protein MyD88	MYD88	Q99836	1	PMID: 25388963
4	Interleukin-17A	IL17A	Q16552	1	PMID: 25388963; 28296284; 22772320
4	Interleukin-23 subunit alpha	IL23A	Q9NPF7	1	PMID: 25388963
4	Interleukin-12 subunit beta	IL12B	P29460	1	PMID: 25388963
4	Interleukin-8	CXCL8	P10145	1	PMID: 15517632; 25183244 ; 25388963
5	Protein unc-13 homolog D	UNC13D	Q70J99	-1	PMID: 24213625; 18759271; 19689731; 22418018
5	Perforin-1	PRF1	P14222	-1	PMID: 24213625; 20019066; 12640378; 22418018; 17968951; 21647204
5	Neural cell adhesion molecule 1	NCAM1	P13591	-1	PMID: 15642140
5	Interleukin-18	IL18	Q14116	1	PMID: 24213625; 25183244; 25388963; 22605480; 29773270
5	Natural cytotoxicity triggering receptor 1	NCR1	O76036	-1	PMID: 15642140
5	Natural cytotoxicity triggering receptor 3	NCR3	O14931	-1	PMID: 15642140
5	Natural cytotoxicity triggering receptor 2	NCR2	O95944	-1	PMID: 15642140
5	Interferon regulatory factor 5	IRF5	Q13568	-	PMID: 25956529
5	Ras-related protein Rab-27A	RAB27A	P51159	-	PMID: 17968951; 25956529
5	Interleukin-18 receptor 1	IL18R1	Q13478	-1	PMID: 25843554; 19714583
5	Tumor necrosis factor receptor superfamily member 6	FAS	P25445	1	PMID: 22792508; 16972019
5	Tumor necrosis factor ligand superfamily member 6	FASLG	P48023	1	PMID: 22792508; 16972019
5	Stromelysin-1	MMP3	P08254	1	PMID: 16972019
5	SH2 domain-containing protein 1A	SH2D1A	O60880	1	PMID: 21647204
6	Interleukin-4	IL4	P05112	1	PMID: 15207789; 25388963
6	Interleukin-18	IL18	Q14116	1	PMID: 24213625; 25183244; 25388963; 22605480; 22792508; 21647204; 27263804; 26101092
6	Interleukin-2 receptor subunit alpha	IL2RA	P01589	1	PMID: 24213625
6	Scavenger receptor cysteine-rich type 1 protein M130	CD163	Q86VB7	1	PMID: 24213625
6	Interferon gamma	IFNG	P01579	1	PMID: 25183244; 25388963; 29773270; 25767156
6	Interleukin-18-binding protein	IL18BP	O95998	1	PMID: 25388963
6	Fractalkine	CX3CL1	P78423	1	PMID: 22792508
6	C-X-C motif chemokine 9	CXCL9	Q07325	1	PMID: 29773270; 28436448
6	C-X-C motif chemokine 10	CXCL10	P02778	1	PMID: 28436448; 28154368; 25767156
6	Toll-like receptor 9	TLR9	Q9NR96	1	PMID: 22418018
6	Interferon gamma receptor 1	IFNGR1	P15260	1	PMID: 22418018
Note: Proteins can be repeated in more than one motive

## Sheet: S3
Supplementary Table S3. Targets of AOSD and sJIA drugs. Actions column indicates whether the protein target is activated (1) or inhibited (-1) by the drugs.
DrugBank ID	Name	UniProt ID	Protein name	Short Name	Actions
Biologics
DB06168	Canakinumab	P01584	Interleukin-1 beta	IL1B	-1
DB00026	Anakinra	P14778	Interleukin-1 receptor type 1	IL1R1	-1
DB06273	Sarilumab	P08887	Interleukin-6 receptor subunit alpha	IL6R	-1
DB06273	Tocilizumab	P08887	Interleukin-6 receptor subunit alpha	IL6R	-1
Non-biologics
DB00635	Prednisone	P04150	Glucocorticoid receptor	GCR	1
DB00563	Methotrexate	P00374	Dihydrofolate reductase	DHFR	-1
		P29274	Adenosine receptor A2a	ADORA2A	1
		P0DMS8	Adenosine receptor A3	ADORA3	1

## Sheet: S4
Supplementary Table S4 - Summary of data (number of entries in the database for each data type) used for model construction (network and truth table).
Data type	Number of entries
In-house databases information
Considered Interactions	455.426
Considered Proteins	16.918
Characterized Drugs	4.897
Drug Targets	2.244
Characterized Clinical Conditions	244
Clinical Conditions Key Proteins Characterized	4.035
Truth table information
Curated drug-indications restrictions	175,890 (1,711 positive)
Drug-ADRs restrictions	27,348 (2,369 positive)
Drug-indications/ADRs protein correlations	2.175
ADR: Adverse Drug Reactions

## Sheet: S5
Supplementary Table S5. Summary of available sJIA expression data used for model evaluation and validation.
Dataset	Number samples	Type of samples	Objective	Reference
GSE80060	104 sJIA vs. 22 control patients	PBMCs	Disease evaluation	Brachat, Grom et al. 2017
GSE17590	22 sJIA vs. 21 control patients	PBMCs		Quartier, Allantaz et al. 2011
GSE21521	17 sJIA vs. 28 control patients	PBMCs		Hinze, Fall et al. 2010
GSE8361	51 sJIA vs. 8 control patients	PBMCs		Ishikawa, Mima et al. 2009
GSE80060	45 Canakinumab responder patients (>50 in ACR criteria at day 15): After (day 15) vs. before treatment	PBMCs	Canakinumab treatment evaluation	Brachat, Grom et al. 2017
GSE76492	3 Tocilizumab-treated patients: After (day 3) vs. before treatment	PBMCs	Tocilizumab treatment evaluation	Omoyinmi, Hamaoui et al. 2016
PBMCs: Peripheral blood mononuclear cells. ACR: American College of Rheumatology

## Sheet: S6
Supplementary Table S6. Results of Still’s disease (sJIA) patients PBMCs expression data analysis. Combined T value equivalent to p-value 0.05 = 1.96. T value sign indicates up (T value > 0) or downregulation (T value < 0) in sJIA patients PBMCs vs. control PBMCs.
Protein name	Gene name	Uniprot code	Combined T value	GSE8361 adj.P.Val	GSE17590 adj.P.Val	GSE21521 adj.P.Val	GSE80060 adj.P.Val
Mitoferrin-1	SLC25A37	Q9NYZ2	4.29036	8.3192e-05	0.308145	0.0030582	2.3419e-20
Suppressor of cytokine signaling 3	SOCS3	O14543	4.08527	0.695696	0.00242523	4.80202e-05	8.56723e-19
E3 ubiquitin-protein ligase SIAH2	SIAH2	O43255	4.54691	0.00031709	0.00015175	0.0108009	1.59112e-16
Sorting nexin-3	SNX3	O60493	4.60729	0.0109892	0.000344515	0.0141061	6.70192e-23
Matrix metalloproteinase-9	MMP9	P14780	4.62546	0.00140676	3.19777e-05	0.00974176	1.08272e-17
Sulfotransferase family cytosolic 1B member 1	SULT1B1	O43704	4.31745	0.0221488	0.000982347	0.00722153	2.25728e-19
NF-kappa-B inhibitor alpha	NFKBIA	P25963	4.41418	0.00186339	7.97211e-05	0.0487197	6.17399e-18
Glutaredoxin-related protein 5, mitochondrial	GLRX5	Q86SX6	4.16615	4.97977e-05	0.00725192	0.00756999	4.09723e-13
Solute carrier family 22 member 4	SLC22A4	Q9H015	4.06547	0.0286302	0.000472487	0.000869329	4.23782e-13
Neutrophil defensin 4	DEFA4	P12838	4.08696	9.31337e-08	0.0131997	0.0257518	2.97758e-10
Haptoglobin	HP	P00738	3.93716	0.0239236	0.000287644	0.000558861	1.42447e-10
Interleukin-1 receptor-associated kinase 3	IRAK3	Q9Y616	4.34234	0.0016911	0.00110574	0.127092	3.66332e-21
Annexin A3	ANXA3	P12429	4.15126	0.0038468	0.0100172	0.00138072	2.01031e-15
Peptidoglycan recognition protein 1	PGLYRP1	O75594	3.92349	0.0359779	0.000300484	0.019491	2.0749e-14
Transcription factor PU.1	SPI1	P17947	3.82654	0.0693732	0.0377845	0.0104487	8.56723e-19
Lymphocyte antigen 96	LY96	Q9Y6Y9	3.95562	0.00171864	0.00427718	0.21879	7.91633e-18
Membrane-spanning 4-domains subfamily A member 4A	MS4A4A	Q96JQ5	3.59695	0.0957245	0.403476	0.000307719	1.25575e-16
N-formyl peptide receptor 2	FPR2	P25090	3.81313	0.000781637	0.00743298	0.00558906	1.15174e-10
ADP-ribosyl cyclase/cyclic ADP-ribose hydrolase 2	BST1	Q10588	3.76549	0.0813892	0.000472487	0.0269661	2.71153e-14
Max-interacting protein 1	MXI1	P50539	3.76214	0.313598	0.00183159	0.013037	3.12405e-17
Ubiquitin thioesterase OTU1	YOD1	Q5VVQ6	3.77132	0.577558	0.000227872	0.00739057	1.73317e-20
Bcl-2-related protein A1	BCL2A1	Q16548	3.79	0.0634208	0.0936269	0.00679488	4.64307e-19
Ras-related GTP-binding protein D	RRAGD	Q9NQL2	3.8323	0.270475	0.000649144	0.013007	7.853e-17
Gamma-aminobutyric acid receptor-associated protein-like 2	GABARAPL2	P60520	3.73421	0.0353405	0.00811882	0.0111036	2.0749e-14
Vitamin K-dependent protein S	PROS1	P07225	3.72623	0.255864	0.00231668	0.114098	6.11131e-20
ADM [Cleaved into: Adrenomedullin	ADM	P35318	3.56049	0.942091	0.00365717	1.16454e-06	1.53913e-10
NEDD8-conjugating enzyme UBE2F	UBE2F	Q969M7	3.63947	0.198524	5.51358e-05	0.00722153	5.64214e-11
BCL2/adenovirus E1B 19 kDa protein-interacting protein 3-like	BNIP3L	O60238	3.70751	0.000175475	0.00445345	0.0323668	1.10027e-09
Glutaminyl-peptide cyclotransferase	QPCT	Q16769	3.80961	0.000914778	0.000214035	0.240348	1.82868e-12
Peroxisomal acyl-coenzyme A oxidase 2	ACOX2	Q99424	3.69764	0.0314981	0.000280021	0.0711058	5.9378e-13
UBA-like domain-containing protein 2	UBALD2	Q8IYN6	3.4911	0.552495	0.000279105	0.000869329	1.48701e-10
Dysferlin	DYSF	O75923	3.64951	0.0330497	0.000439101	0.000126272	3.09518e-07
Cysteine-rich and transmembrane domain-containing protein 1	CYSTM1	Q9H1C7	3.65399	0.041867	0.00342823	0.00192869	5.61468e-11
Protein lifeguard 1	GRINA	Q7Z429	3.42373	0.390506	0.0655529	0.00193685	2.90304e-15
Cytochrome P450 1B1	CYP1B1	Q16678	3.69643	0.189683	0.00380326	0.209161	1.11744e-20
Protein FAM160B1	FAM160B1	Q5W0V3	3.63974	0.20375	0.000494285	0.101263	3.20264e-16
Long-chain-fatty-acid--CoA ligase 1	ACSL1	P33121	3.71655	0.0267643	0.00245144	0.00810908	3.06984e-12
High affinity immunoglobulin gamma Fc receptor I	FCGR1A	P12314	3.35947	0.158069	0.0136574	0.000307719	2.65834e-09
Arginase-1	ARG1	P05089	3.76175	0.000667163	0.00600838	0.0790842	9.26982e-13
Protein CREG1	CREG1	O75629	3.50111	0.411461	0.00205472	0.0173964	1.1391e-14
Resistin	RETN	Q9HD89	3.47871	0.150353	0.00865178	0.0115206	2.39686e-13
Feline leukemia virus subgroup C receptor-related protein 2	FLVCR2	Q9UPI3	3.30155	0.426494	0.000264522	0.00240211	2.513e-13
Type-1 angiotensin II receptor-associated protein	AGTRAP	Q6RW13	3.58657	0.151375	0.00015848	0.151284	1.36948e-14
GMP reductase 1	GMPR	P36959	3.51041	0.0183291	0.0628203	0.002288	1.26806e-11
CCAAT/enhancer-binding protein beta	CEBPB	P17676	3.54632	0.266788	0.026803	0.0997042	3.13793e-20
Wiskott-Aldrich syndrome protein family member 1	WASF1	Q92558	3.17376	0.0265978	0.862656	0.000307719	2.14228e-11
Endonuclease domain-containing 1 protein	ENDOD1	O94919	3.49572	0.245079	0.00377654	0.0212362	2.52745e-14
Perilipin-3	PLIN3	O60664	3.32344	0.698886	0.000162734	0.0231521	6.63872e-12
Protein lin-7 homolog A	LIN7A	O14910	3.56278	0.149968	0.000699871	0.051782	7.61033e-14
Complement receptor type 1	CR1	P17927	3.36707	0.75613	0.0700316	0.0186895	2.37629e-19
Growth arrest and DNA damage-inducible protein GADD45 alpha	GADD45A	P24522	3.43219	0.28434	0.0783305	0.00606307	3.5409e-16
Cyclic AMP-responsive element-binding protein 5	CREB5	Q02930	3.48716	0.194216	0.619337	0.0174039	1.43343e-22
Succinate receptor 1	SUCNR1	Q9BXA5	3.43114	0.936143	0.00561474	0.0113361	7.25448e-17
Integrin alpha-M	ITGAM	P11215	3.52927	0.857527	0.000492581	0.122234	5.22703e-19
Probable G-protein coupled receptor 160	GPR160	Q9UJ42	3.5306	0.15565	0.000236905	0.303809	1.26205e-15
P-selectin	SELP	P16109	3.33235	0.380645	0.00703475	0.0154472	2.20447e-13
Histone H2A type 1-D	HIST1H2AD	P20671	3.30492	0.0215429	0.792394	0.071081	8.50432e-19
Endothelin-converting enzyme 1	ECE1	P42892	3.33577	0.0760829	0.00415528	0.142575	4.59406e-13
Vascular non-inflammatory molecule 2	VNN2	O95498	3.49662	0.0034662	0.00209749	0.0428391	2.49056e-09
Bisphosphoglycerate mutase	BPGM	P07738	3.26749	0.648939	0.021132	0.00708739	2.60824e-14
Maltase-glucoamylase, intestinal [Includes: Maltase	MGAM	O43451	3.47242	0.164239	0.0186813	0.00420267	3.23158e-13
Desmocollin-2	DSC2	Q02487	3.21863	0.5033	0.00125235	0.00473037	6.76744e-14
Muscleblind-like protein 3	MBNL3	Q9NUK0	3.41629	0.0398751	0.321249	0.0642512	1.82185e-18
Complement C1r subcomponent-like protein	C1RL	Q9NZP8	3.28562	0.308207	0.0164769	0.0464299	1.04339e-14
Lymphocyte function-associated antigen 3	CD58	P19256	3.50671	0.0239814	0.0219847	0.463981	2.20134e-18
RING finger protein 10	RNF10	Q8N5U6	3.15434	4.73504e-05	0.200217	0.00680293	5.0727e-06
Vasodilator-stimulated phosphoprotein	VASP	P50552	3.36462	0.764724	0.00311974	0.206665	3.86622e-19
Cyclin-dependent kinase 4 inhibitor D	CDKN2D	P55273	3.20693	0.107358	0.055415	0.0828856	3.79735e-14
Interleukin-1 receptor type 2	IL1R2	P27930	3.55929	5.54529e-05	0.00475761	0.327139	1.52458e-10
Neutrophil gelatinase-associated lipocalin	LCN2	P80188	3.26591	0.00365824	0.170675	0.0113361	3.96949e-10
Protein FAM210B, mitochondrial	FAM210B	Q96KR6	3.21968	0.0977146	0.0221034	0.0138782	9.5626e-11
Patatin-like phospholipase domain-containing protein 2	PNPLA2	Q96AD5	3.23382	0.143964	0.0145053	0.00708739	2.34457e-10
Beta-1,4-galactosyltransferase 5	B4GALT5	O43286	3.18292	0.351824	0.00113911	0.107126	4.04313e-12
Leukocyte elastase inhibitor	SERPINB1	P30740	3.30159	0.207094	8.1644e-05	0.0038091	3.19275e-07
Erythrocyte band 7 integral membrane protein	STOM	P27105	3.40818	0.984869	1.81981e-05	0.505928	4.60989e-18
Solute carrier family 2, facilitated glucose transporter member 3	SLC2A3	P11169	3.22702	0.164239	0.00123249	0.00915047	1.35099e-08
NADH dehydrogenase [ubiquinone] 1 beta subcomplex subunit 3	NDUFB3	O43676	3.01158	0.0346376	0.34528	0.0113855	1.05176e-10
Toll-like receptor 5	TLR5	O60602	3.58533	0.00883171	0.00301031	0.647817	1.04675e-16
Urea transporter 1	SLC14A1	Q13336	3.23447	0.005363	0.252082	0.0378107	4.17046e-12
Histone H2B type 2-E	HIST2H2BE	Q16778	3.13265	0.365281	0.223539	0.0162345	1.19969e-15
Procollagen-lysine,2-oxoglutarate 5-dioxygenase 2	PLOD2	O00469	3.29633	0.517227	0.000119539	0.00847872	1.93119e-13
Eukaryotic translation initiation factor 1b	EIF1B	O60739	3.40974	0.980977	0.00058639	0.247204	1.21423e-19
Phosphatidylinositol 3,4,5-trisphosphate 3-phosphatase and dual-specificity protein phosphatase PTEN	PTEN	P60484	3.42994	0.0699772	0.0015782	0.553422	3.48707e-16
Coagulation factor V	F5	P12259	3.48976	0.9524	0.00084048	0.27275	2.9785e-21
NF-kappa-B inhibitor zeta	NFKBIZ	Q9BYH8	3.10144	0.0210269	0.0442668	0.011639	2.63937e-08
Platelet glycoprotein Ib alpha chain	GP1BA	P07359	3.21265	0.181435	0.018371	0.0469582	7.5259e-13
AN1-type zinc finger protein 3	ZFAND3	Q9H8U3	3.28084	0.603324	0.00290879	0.110679	1.1834e-19
Carcinoembryonic antigen-related cell adhesion molecule 4	CEACAM4	O75871	3.09853	0.0113579	0.0765719	0.00847872	4.77968e-08
Hexokinase-3	HK3	P52790	3.23903	0.0699772	0.0209987	0.0272487	3.3995e-11
Lamin-B1	LMNB1	P20700	2.98642	0.990526	0.0191123	0.0256784	1.54538e-13
Arf-GAP with SH3 domain, ANK repeat and PH domain-containing protein 1	ASAP1	Q9ULH1	3.10239	0.866936	0.000316517	0.00625498	3.49452e-09
Endophilin-B1	SH3GLB1	Q9Y371	3.6777	0.135774	0.0152753	0.0322305	5.07176e-18
Kelch-like protein 2	KLHL2	O95198	3.36446	0.487107	0.00313799	0.0628015	1.88879e-15
Ferrochelatase, mitochondrial	FECH	P22830	3.24204	0.13293	0.00253283	0.0866347	1.66532e-11
Cytidine deaminase	CDA	P32320	3.06034	0.048079	0.00195796	0.021623	1.10903e-06
Carbonic anhydrase 1	CA1	P00915	3.6539	9.31337e-08	0.0156344	0.837159	1.61621e-12
Serine/threonine-protein kinase PINK1, mitochondrial	PINK1	Q9BXM7	3.13809	0.000781637	0.0223278	0.00708739	2.48996e-05
Amine oxidase [flavin-containing] B	MAOB	P27338	3.34173	1.36432e-05	0.0966585	0.194798	1.36442e-09
Transmembrane protein 158	TMEM158	Q8WZ71	3.14113	0.368349	0.00282476	0.0101114	2.6597e-15
Tropomodulin-1	TMOD1	P28289	3.10434	0.0285598	0.106466	0.0109186	1.29287e-09
Y-box-binding protein 3	YBX3	P16989	3.06316	0.0419166	0.808784	0.0115206	9.3471e-14
Pro-epidermal growth factor	EGF	P01133	3.00596	0.246061	0.0428713	0.00766061	2.02783e-17
Insulin-like growth factor 2 mRNA-binding protein 3	IGF2BP3	O00425	2.91952	0.713642	0.100781	0.0283034	2.19488e-16
Dachshund homolog 1	DACH1	Q9UI36	3.19901	0.33645	0.00838492	0.0678899	1.66921e-13
Glutathione reductase, mitochondrial	GSR	P00390	3.04951	5.54529e-05	0.0518648	0.285471	2.54558e-07
Probable phospholipid-transporting ATPase IM	ATP8B4	Q8TF62	3.22988	0.000301777	0.0153016	0.143609	6.02284e-08
Methionine-R-sulfoxide reductase B3	MSRB3	Q8IXL7	3.25414	0.225443	0.0518703	0.14643	4.17303e-17
Ras-related protein Rab-6B	RAB6B	Q9NRW1	3.16425	0.707524	0.00967347	0.0703185	5.8711e-18
Microtubule-associated proteins 1A/1B light chain 3B	MAP1LC3B	Q9GZQ8	3.36581	0.150297	0.0192864	0.0138782	5.03304e-13
Membrane transport protein XK	XK	P51811	2.99855	0.986698	0.0213966	0.021231	1.30072e-13
Cytoskeleton-associated protein 4	CKAP4	Q07065	3.40534	0.309188	0.000118236	0.610208	1.65301e-16
Protein FAM214B	FAM214B	Q7L5A3	3.01061	0.482223	0.509594	0.0219814	4.87992e-17
Actin-related protein 2	ACTR2	P61160	3.42384	0.801668	0.000172403	0.735426	6.70192e-23
Glycerol kinase	GK	P32189	2.97467	0.486887	0.0347563	0.000840366	8.76422e-09
RNA-binding protein 38	RBM38	Q9H0Z9	3.08199	0.741438	0.0798809	0.0192376	2.66385e-15
Ankyrin repeat domain-containing protein 50	ANKRD50	Q9ULJ7	3.01736	0.027381	0.0416423	0.174932	9.81455e-11
Methanethiol oxidase	SELENBP1	Q13228	3.04727	8.16059e-06	0.151867	0.00680293	0.00033214
CCAAT/enhancer-binding protein delta	CEBPD	P49716	3.19355	0.933725	0.00113911	0.20583	3.02739e-16
Insulin-like growth factor 2 mRNA-binding protein 2	IGF2BP2	Q9Y6M1	3.02756	0.829987	0.0167087	0.0399103	3.3472e-15
Terminal nucleotidyltransferase 5C	TENT5C	Q5VWP2	2.99192	0.872789	0.00618818	0.00616007	2.91059e-11
Golgi-associated kinase 1B	GASK1B	Q6UWH4	3.03746	0.0367102	0.000867196	0.0347087	3.86078e-06
Protein-arginine deiminase type-4	PADI4	Q9UM07	3.30407	0.108939	0.000822134	0.0110186	1.02858e-08
Protein S100-A6	S100A6	P06703	3.1552	0.0136127	3.94832e-05	0.234466	1.20954e-06
NLR family CARD domain-containing protein 4	NLRC4	Q9NPP4	3.23968	0.958731	0.000472636	0.568337	9.51569e-19
Syntaxin-binding protein 2	STXBP2	Q15833	2.96382	0.101166	0.00193743	0.0132371	2.42289e-15
Signal-induced proliferation-associated 1-like protein 2	SIPA1L2	Q9P2F8	3.27899	0.104443	0.0186131	0.239333	1.68722e-15
Serine protease HTRA1	HTRA1	Q92743	3.29958	0.147146	8.27302e-05	0.442553	1.8627e-12
Tissue factor pathway inhibitor	TFPI	P10646	3.12404	0.518635	0.0139225	0.137773	3.63899e-20
Glutamine synthetase	GLUL	P15104	2.93109	0.246534	0.00738378	0.0450744	4.03968e-09
Microtubule-associated proteins 1A/1B light chain 3A	MAP1LC3A	Q9H492	2.76681	0.390944	0.404501	0.00264129	1.90194e-10
Cytochrome b5 reductase 4	CYB5R4	Q7L1T6	3.14353	0.239388	0.00590143	0.152166	5.49472e-13
Integrin beta-3	ITGB3	P05106	3.14238	0.998106	0.00823702	0.0932268	1.56978e-16
SCAN domain-containing protein 1	SCAND1	P57086	3.08677	0.0912556	0.00700302	0.0683519	8.31009e-10
Tumor necrosis factor-inducible gene 6 protein	TNFAIP6	P98066	3.15419	0.178927	0.00614046	0.00903546	3.18433e-09
Cathelicidin antimicrobial peptide	CAMP	P49913	3.06195	0.00611345	0.228274	0.0308798	8.11154e-10
5-aminolevulinate synthase, erythroid-specific, mitochondrial	ALAS2	P22557	3.30817	5.46063e-07	0.00495928	0.552114	1.44263e-06
Carbonic anhydrase 4	CA4	P22748	3.03966	0.9514	0.000156347	0.128084	4.60902e-12
SH3 domain-binding glutamic acid-rich-like protein 2	SH3BGRL2	Q9UJC5	2.93495	0.266613	0.215187	0.131347	3.25687e-15
CD63 antigen	CD63	P08962	2.96805	0.914653	0.00118906	0.0497257	1.23937e-11
Zinc finger protein 438	ZNF438	Q7Z4V0	3.07354	0.647234	0.00288074	0.0547305	4.05195e-12
Chemokine-like factor	CKLF	Q9UBR5	2.981	0.0921106	0.122557	0.320396	1.34096e-14
Ubiquitin-conjugating enzyme E2 W	UBE2W	Q96B02	3.26593	0.0643054	0.0772964	0.392137	8.59822e-18
Alkaline phosphatase, tissue-nonspecific isozyme	ALPL	P05186	3.24274	0.00197931	0.0138892	0.448654	2.74089e-11
Platelet glycoprotein 4	CD36	P16671	3.04543	0.390506	0.0124256	0.0841571	1.28299e-12
ADP-ribosylation factor 1	ARF1	P84077	3.22074	0.241113	1.77895e-05	0.185918	3.1339e-17
Ectonucleoside triphosphate diphosphohydrolase 7	ENTPD7	Q9NQZ7	3.14902	0.0381469	0.0059906	0.172897	1.44051e-10
Multidrug resistance-associated protein 4	ABCC4	O15439	2.96216	0.761426	0.0134382	0.0461463	1.45156e-12
Olfactomedin-4	OLFM4	Q6UX06	2.9968	0.0437723	0.0252086	0.0101574	2.43926e-07
Histone deacetylase 4	HDAC4	P56524	2.88388	0.93744	0.00228997	0.28023	2.3459e-13
Sialate O-acetylesterase	SIAE	Q9HAT2	2.59515	0.968261	0.0798426	0.0225343	2.82687e-10
High affinity immunoglobulin epsilon receptor subunit gamma	FCER1G	P30273	3.05183	0.0541987	0.00681237	0.250224	1.30667e-10
Multiple C2 and transmembrane domain-containing protein 1	MCTP1	Q6DN14	3.20497	0.173846	0.0109621	0.360676	1.22482e-15
Lactosylceramide 1,3-N-acetyl-beta-D-glucosaminyltransferase	B3GNT5	Q9BYG0	3.14328	0.191423	0.0219143	0.0645158	1.03117e-12
Anoctamin-10	ANO10	Q9NW15	2.88463	0.171048	0.00134049	0.142843	3.85793e-08
Mitochondrial amidoxime-reducing component 1	MARC1	Q5VT66	2.96335	0.996381	0.00018981	0.167347	1.53082e-11
Aquaporin-9	AQP9	O43315	2.90146	0.588997	0.00347182	0.00285434	2.46971e-07
C-X-C motif chemokine 16	CXCL16	Q9H2A7	3.01382	0.0825417	0.0175727	0.512156	3.11827e-13
H2.0-like homeobox protein	HLX	Q14774	2.80796	0.48887	0.0207994	0.00420267	8.06775e-08
Metal regulatory transcription factor 1	MTF1	Q14872	2.97976	0.18454	0.00286249	0.0585917	5.63673e-17
ATP-binding cassette sub-family G member 2	ABCG2	Q9UNQ0	2.93148	0.0863566	0.0673975	0.0220112	3.82024e-09
Cysteine-rich secretory protein 3	CRISP3	P54108	2.97653	0.112682	0.187542	0.0360703	4.99036e-12
Furin	FURIN	P09958	2.81244	0.0641704	0.00606632	0.0100955	7.02461e-15
RUN and FYVE domain-containing protein 1	RUFY1	Q96T51	2.90114	0.971235	0.231641	0.0557643	1.44353e-17
Platelet basic protein	PPBP	P02775	2.95777	0.00272324	0.16989	0.328684	8.90952e-11
Heme-binding protein 2	HEBP2	Q9Y5Z4	2.97396	0.00202769	0.0014448	0.747988	1.14008e-07
Solute carrier family 49 member 4	SLC49A4	Q96SL1	3.29714	0.0452452	0.0149551	0.209984	6.42545e-14
H	CLCN3	P51790	3.02443	0.146974	0.00465441	0.215955	4.70384e-11
Aspartyl/asparaginyl beta-hydroxylase	ASPH	Q12797	3.08075	0.925738	0.00330341	0.213495	8.43005e-16
NADH-cytochrome b5 reductase 3	CYB5R3	P00387	2.82859	0.178518	8.06495e-05	0.014403	3.60591e-10
6-phosphofructo-2-kinase/fructose-2,6-bisphosphatase 3	PFKFB3	Q16875	2.94521	0.489526	0.0208474	0.0663015	8.44809e-17
Cysteine-rich hydrophobic domain-containing protein 2	CHIC2	Q9UKJ5	3.01213	0.28163	0.000359915	0.524228	4.64307e-19
F-box/LRR-repeat protein 5	FBXL5	Q9UKA1	2.91799	0.0262523	0.507741	0.27267	1.46884e-14
Large neutral amino acids transporter small subunit 1	SLC7A5	Q01650	2.8158	0.964075	0.0115162	0.0289207	4.1946e-11
RING finger protein 24	RNF24	Q9Y225	2.72426	0.0921803	0.0665208	0.0165159	6.33176e-07
Protein Aster-A	GRAMD1A	Q96CP6	2.94039	0.225218	0.172245	0.149503	9.75051e-15
Neutrophil collagenase	MMP8	P22894	2.88189	0.0527364	0.314336	0.0142614	8.58418e-10
Serine/threonine-protein kinase 17B	STK17B	O94768	2.99014	0.182005	0.00301937	0.474557	3.78192e-12
Ras-related protein Rab-31	RAB31	Q13636	2.80628	0.0385077	7.15353e-05	0.0170897	0.00511331
Transmembrane and coiled-coil domain-containing protein 3	TMCO3	Q6UWJ1	2.73234	0.763659	0.000646405	0.35158	3.26178e-10
Dual specificity protein phosphatase 1	DUSP1	P28562	2.81334	0.00697446	0.00286249	0.365624	3.03448e-06
Catenin alpha-1	CTNNA1	P35221	2.74231	0.86238	0.010832	0.0648899	1.49369e-11
WD and tetratricopeptide repeats protein 1	WDTC1	Q8N5D0	2.77309	0.228006	0.162615	0.0245	4.33936e-10
Pre-B-cell leukemia transcription factor 1	PBX1	P40424	2.8016	0.260482	0.418524	0.0306612	1.1545e-12
Cytoplasmic tyrosine-protein kinase BMX	BMX	P51813	3.0586	0.692557	0.000344515	0.105609	3.10593e-11
Plasminogen activator inhibitor 2	SERPINB2	P05120	2.69084	0.5071	0.00564707	0.0343504	6.02293e-11
DnaJ homolog subfamily C member 5	DNAJC5	Q9H3Z4	2.72454	0.488686	0.00369286	0.0353082	4.62596e-11
Peptidyl-prolyl cis-trans isomerase FKBP9	FKBP9	O95302	2.9631	0.0345502	0.313948	0.275978	2.13155e-14
SEC14-like protein 1	SEC14L1	Q92503	2.66035	0.271416	0.799838	0.000307719	3.30192e-15
Multiple C2 and transmembrane domain-containing protein 2	MCTP2	Q6DN12	2.99726	0.840645	0.0354497	0.203045	4.03612e-17
Prokineticin-2	PROK2	Q9HC23	2.87857	0.323446	0.0111278	0.0764361	5.08529e-10
Oxysterol-binding protein 2	OSBP2	Q969R2	2.71749	0.545802	0.0216512	0.0274729	3.10592e-12
PHD finger protein 21A	PHF21A	Q96BD5	2.82959	0.208751	0.0168986	0.0345258	6.88208e-16
Brain protein I3	BRI3	O95415	2.91837	0.626307	0.000363074	0.190814	2.7401e-10
Histamine H2 receptor	HRH2	P25021	2.77984	0.331065	0.124376	0.126194	1.4268e-12
Transcription factor jun-B	JUNB	P17275	2.769	0.417375	0.595208	0.120705	2.79432e-16
MANSC domain-containing protein 1	MANSC1	Q9H8J5	2.88663	0.138624	0.00917353	0.0522304	3.41223e-08
Guanine nucleotide-binding protein G	GNB2	P62879	2.65995	0.0375842	0.00337795	0.0490978	5.26848e-15
Guanylate cyclase soluble subunit alpha-1	GUCY1A1	Q02108	2.8105	0.799878	0.00967347	0.105752	3.0854e-13
Elongation of very long chain fatty acids protein 7	ELOVL7	A1L3X0	2.83244	0.0828803	0.0285302	0.19868	9.33873e-10
DDB1- and CUL4-associated factor 12	DCAF12	Q5T6F0	2.64613	0.177604	0.501584	0.0103761	1.95735e-09
Leucine-rich repeat neuronal protein 1	LRRN1	Q6UXK5	2.91788	0.908008	0.00015175	0.351134	1.58884e-12
Phosphoglucomutase-2	PGM2	Q96G03	2.75178	0.375972	0.00290699	0.122665	2.13489e-08
G0/G1 switch protein 2	G0S2	P27469	2.84273	0.933485	0.0280078	0.13041	3.51504e-14
Protein Niban	FAM129A	Q9BZQ8	2.8136	0.456359	0.0255085	0.0411439	4.55158e-10
AP-2 complex subunit beta	AP2B1	P63010	3.07513	0.0344276	0.226664	0.421251	3.02739e-16
C3a anaphylatoxin chemotactic receptor	C3AR1	Q16581	2.67954	0.237196	0.00491198	0.0712606	8.67407e-07
Transforming growth factor beta-1-induced transcript 1 protein	TGFB1I1	O43294	2.74634	0.581411	0.0798708	0.0407708	3.20721e-11
Formin-binding protein 1-like	FNBP1L	Q5T0N5	2.64883	0.483163	0.0881912	0.0578341	3.13154e-10
Ropporin-1-like protein	ROPN1L	Q96C74	3.00053	0.408642	0.00286932	0.0198362	4.49164e-09
Solute carrier family 22 member 15	SLC22A15	Q8IZD6	2.98985	0.119039	0.0127777	0.371194	2.27602e-12
Gamma-secretase subunit PEN-2	PSENEN	Q9NZ42	2.84554	0.897839	0.00571774	0.335567	7.02461e-15
PQ-loop repeat-containing protein 1	PQLC1	Q8N2U9	2.61991	0.0393622	0.00061607	0.0320209	3.13763e-12
Platelet glycoprotein V	GP5	P40197	2.62386	0.719762	0.0118158	0.0411439	2.44732e-08
Rho GTPase-activating protein 6	ARHGAP6	O43182	2.87066	0.378271	0.00937942	0.251037	6.81518e-18
LHFPL tetraspan subfamily member 6 protein	LHFPL6	Q9Y693	2.77189	0.115774	0.028085	0.0971803	1.51339e-08
Caspase recruitment domain-containing protein 6	CARD6	Q9BX69	2.76517	0.738912	0.000173012	0.218227	1.48159e-10
Nuclear factor erythroid 2-related factor 2	NFE2L2	Q16236	3.24332	0.166437	0.00027858	0.689898	4.15378e-14
Carcinoembryonic antigen-related cell adhesion molecule 6	CEACAM6	P40199	2.74155	0.0830411	0.0144499	0.0512812	1.31232e-06
Reticulon-4	RTN4	Q9NQC3	2.89576	0.911872	0.98541	0.392346	3.02148e-26
Testis anion transporter 1	SLC26A8	Q96RN1	2.89853	0.626919	0.00059727	0.0247216	5.65178e-08
Versican core protein	VCAN	P13611	2.68916	0.885256	0.00291887	0.13096	1.41304e-10
Serine/threonine-protein kinase LMTK1	AATK	Q6ZMQ8	2.65846	0.935559	0.0771781	0.025604	5.61951e-11
Motile sperm domain-containing protein 1	MOSPD1	Q9UJG1	2.73504	0.0708661	0.196355	0.0800387	1.11945e-09
Protein FAM53C	FAM53C	Q9NYF3	2.4485	0.901787	0.041242	0.00529206	3.62559e-07
1-acylglycerol-3-phosphate O-acyltransferase ABHD5	ABHD5	Q8WTS1	2.68227	0.155977	0.123256	0.0691508	2.65461e-09
G-protein coupled receptor 84	GPR84	Q9NQS5	2.75301	0.573503	0.00735025	0.00814862	4.14315e-10
B-cell lymphoma 6 protein	BCL6	P41182	2.71688	0.555671	0.163911	0.00473037	1.34989e-09
Glycogen phosphorylase, liver form	PYGL	P06737	2.8018	0.297756	0.00635516	0.0581556	2.98122e-08
Cystatin-A	CSTA	P01040	2.95029	0.00189608	5.51358e-05	0.571427	4.19513e-05
Ras-related protein Ral-B	RALB	P11234	2.77109	0.34356	0.00517973	0.291284	3.25191e-10
Protein phosphatase 1 regulatory subunit 3D	PPP1R3D	O95685	2.81778	0.996381	0.000867896	0.225636	1.65293e-11
ATP-sensitive inward rectifier potassium channel 15	KCNJ15	Q99712	2.82174	0.150297	0.00436206	0.0088628	1.18438e-05
Uncharacterized protein RAB5IF	RAB5IF	Q9BUV8	2.56146	0.12672	0.0609965	0.0258077	3.91107e-06
Nicotinamide phosphoribosyltransferase	NAMPT	P43490	2.71226	0.0715969	0.629348	0.0498975	4.00544e-11
Transmembrane protein 45A	TMEM45A	Q9NWC5	2.5304	0.983359	0.321822	0.023501	7.6559e-12
DnaJ homolog subfamily C member 13	DNAJC13	O75165	2.81472	0.179154	0.0188591	0.121815	1.74393e-09
Myeloperoxidase	MPO	P05164	2.60319	0.115993	0.037521	0.021623	8.04492e-06
Dermatan-sulfate epimerase	DSE	Q9UL01	2.65692	0.608317	0.00171191	0.222152	8.49865e-09
ADP-ribosylation factor-like protein 4A	ARL4A	P40617	2.62966	0.197443	0.0239966	0.0357464	1.10045e-06
Ammonium transporter Rh type A	RHAG	Q02094	2.66222	0.00454518	0.45959	0.0452473	3.99121e-07
Neutrophil elastase	ELANE	P08246	2.6285	0.501411	0.0175864	0.0323668	9.94793e-08
Cathepsin D	CTSD	P07339	2.53546	0.27063	8.89361e-06	0.0142036	1.36811e-05
5-oxoprolinase	OPLAH	O14841	2.57272	0.64894	0.126691	0.0493211	2.25959e-10
Four and a half LIM domains protein 2	FHL2	Q14192	2.68199	0.85719	0.072025	0.0300844	3.92192e-12
ADP-ribosylation factor 3	ARF3	P61204	2.50983	0.0665187	0.358151	0.0117812	1.87116e-06
Protein FAM89A	FAM89A	Q96GI7	2.58689	0.204361	0.00930304	0.087466	2.72825e-13
Neurogranin	NRGN	Q92686	2.62138	0.732379	0.086287	0.141036	3.49303e-12
Vascular non-inflammatory molecule 3	VNN3	Q9NY84	2.79596	0.147042	0.759744	0.255191	1.13133e-16
G-protein coupled estrogen receptor 1	GPER1	Q99527	2.68073	0.0525428	0.00318552	0.466004	3.29011e-07
Ras-related protein Rab-2B	RAB2B	Q8WUD1	2.59844	0.344597	0.264131	0.029031	7.80252e-10
Ribose-5-phosphate isomerase	RPIA	P49247	2.56471	0.481847	0.126791	0.0142036	2.45351e-08
Dolichol phosphate-mannose biosynthesis regulatory protein	DPM2	O94777	2.65644	0.00730031	0.707572	0.0221594	1.29061e-07
Kinesin-like protein KIF1B	KIF1B	O60333	2.74879	0.928187	0.144137	0.29147	4.87879e-17
SRSF protein kinase 1	SRPK1	Q96SB4	2.7148	0.0202142	8.79132e-05	0.0141061	1.00861e-11
Protein YIPF1	YIPF1	Q9Y548	2.36995	0.328839	0.0110274	0.000650054	0.0107196
Protein C-ets-2	ETS2	P15036	2.72685	0.847379	0.00429499	0.436848	1.42309e-12
Palmitoyltransferase ZDHHC18	ZDHHC18	Q9NUE0	2.76945	0.923534	0.238091	0.442716	2.7986e-20
Hemoglobin subunit delta	HBD	P02042	2.45421	0.0518106	0.98157	0.00381052	7.21069e-07
Serine/threonine-protein kinase RIO3	RIOK3	O14730	2.33975	8.93943e-06	0.42298	0.00243	0.278157
Growth arrest and DNA damage-inducible protein GADD45 beta	GADD45B	O75293	2.53021	0.350232	0.00396088	0.0258077	2.77099e-09
Tectonin beta-propeller repeat-containing protein 2	TECPR2	O15040	2.5064	0.243744	0.00273676	0.0411439	7.58579e-10
Leukotriene B4 receptor 1	LTB4R	Q15722	2.8092	0.722999	0.00282476	0.358057	3.01411e-12
GDP-L-fucose synthase	TSTA3	Q13630	2.56062	0.980977	0.00966834	0.00492237	1.44214e-06
Cytoplasmic polyadenylation element-binding protein 4	CPEB4	Q17RY0	3.01334	0.979035	0.0195665	0.0510938	6.47294e-15
Nuclear factor interleukin-3-regulated protein	NFIL3	Q16649	2.59083	0.655631	0.00118906	0.0401498	3.77012e-06
Transcobalamin-1	TCN1	P20061	2.62483	0.291107	0.134697	0.0496009	2.17179e-09
mRNA decay activator protein ZFP36	ZFP36	P26651	2.58474	0.548553	0.0343046	0.108996	5.21125e-13
Cyclin-D1-binding protein 1	CCNDBP1	O95273	2.46884	0.0218547	0.534943	0.00937625	1.27714e-05
Methionine-R-sulfoxide reductase B1	MSRB1	Q9NZV6	2.39016	0.182839	0.014267	0.0180332	0.000642131
Protein kinase C and casein kinase substrate in neurons protein 2	PACSIN2	Q9UNF0	2.52421	0.89423	0.200758	0.0352276	7.66507e-12
Transketolase	TKT	P29401	2.60663	0.0285073	0.000531415	0.159576	0.000764397
Ankyrin repeat and BTB/POZ domain-containing protein 1	ABTB1	Q969K4	2.83666	0.808487	0.110981	0.0214367	5.58429e-13
von Willebrand factor A domain-containing protein 5A	VWA5A	O00534	2.52283	0.914028	0.116584	0.0394828	5.00147e-11
Immunoglobulin alpha Fc receptor	FCAR	P24071	2.54599	0.10436	0.900956	0.0444967	3.30321e-23
Phosphatidylcholine transfer protein	PCTP	Q9UKL6	2.37588	0.217023	0.0494904	0.0335257	2.97283e-11
CKLF-like MARVEL transmembrane domain-containing protein 6	CMTM6	Q9NX76	3.00338	0.106184	0.0103762	0.527272	2.51602e-17
Endothelin receptor type B	EDNRB	P24530	2.45991	0.061814	0.989594	0.020406	1.6989e-08
Mitogen-activated protein kinase 3	MAPK3	P27361	2.55583	0.433056	0.00562549	0.0523131	3.01716e-10
Docking protein 3	DOK3	Q7L591	2.43735	0.246789	0.00499414	0.002288	4.41494e-07
Pantetheinase	VNN1	O95497	2.72041	0.849271	0.00670066	0.381391	7.15577e-14
Sialic acid-binding Ig-like lectin 5	SIGLEC5	O15389	2.42255	0.448873	0.0108716	0.00810373	0.000185218
Growth factor receptor-bound protein 2	GRB2	P62993	2.53073	0.198524	0.068131	0.0742191	6.2265e-15
Glycophorin-B	GYPB	P06028	2.63002	0.424559	0.172245	0.00818519	1.11529e-08
Growth factor receptor-bound protein 10	GRB10	Q13322	2.58979	0.061392	0.000195386	0.0260114	3.41061e-10
Interleukin-10	IL10	P22301	2.54243	0.227603	0.826831	0.0452473	1.56155e-11
Bifunctional methylenetetrahydrofolate dehydrogenase/cyclohydrolase, mitochondrial [Includes: NAD-dependent methylenetetrahydrofolate dehydrogenase	MTHFD2	P13995	2.40327	0.878582	0.00105664	0.12379	3.37985e-06
LON peptidase N-terminal domain and RING finger protein 1	LONRF1	Q17RB8	2.6429	0.0229147	0.0900771	0.37126	1.14555e-08
Actin-related protein 2/3 complex subunit 4	ARPC4	P59998	2.73289	0.041867	2.14401e-05	0.269676	8.86078e-09
Ras-related protein Rab-35	RAB35	Q15286	2.63092	0.402922	0.629136	0.176313	1.65109e-21
Protein YIF1B	YIF1B	Q5BJH7	2.27729	0.137032	0.0335063	0.00563059	0.0063777
Spexin	SPX	Q9BT56	2.57428	0.15518	0.760427	0.207825	2.64819e-13
Proto-oncogene c-Fos	FOS	P01100	2.55968	0.788111	0.0220721	0.131752	1.9314e-11
Brain acid soluble protein 1	BASP1	P80723	2.84562	0.18818	0.000567545	0.487414	3.11564e-09
Latent-transforming growth factor beta-binding protein 1	LTBP1	Q14766	2.50727	0.73957	0.562952	0.022279	6.50741e-14
Zinc finger protein 608	ZNF608	Q9ULD9	2.85424	0.0135227	0.0623592	0.726879	1.64765e-11
Ras-related protein Rab-13	RAB13	P51153	2.36658	0.228666	0.00140696	0.0115249	0.0109928
Adiponectin receptor protein 1	ADIPOR1	Q96A54	2.37424	0.977007	0.24725	0.00700996	1.40845e-08
R3H domain-containing protein 4	R3HDM4	Q96D70	2.43354	0.688367	0.532112	0.00420267	2.97283e-11
Phospholipid scramblase 1	PLSCR1	O15162	2.31784	0.696103	0.0209566	0.00766061	2.77899e-06
Zinc finger SWIM domain-containing protein 4	ZSWIM4	Q9H7M6	2.43038	0.0555182	0.201629	0.0276322	1.50933e-05
ADP-ribosylation factor-like protein 15	ARL15	Q9NXU5	2.58992	0.362465	0.0048393	0.522919	2.06481e-09
Spermine oxidase	SMOX	Q9NWM0	2.50075	0.339357	0.0723337	0.141405	7.47094e-09
Guanine nucleotide-binding protein G	GNAI3	P08754	2.65451	0.849878	0.00215629	0.657127	2.97291e-13
Immunoglobulin superfamily member 6	IGSF6	O95976	2.54652	0.0999991	0.00861536	0.124128	1.20551e-05
Diacylglycerol O-acyltransferase 2	DGAT2	Q96PD7	2.60761	0.183645	0.0658073	0.0335447	2.81256e-07
Platelet glycoprotein VI	GP6	Q9HCN6	2.53059	0.116923	0.0271948	0.191116	2.97903e-16
STE20-related kinase adapter protein beta	STRADB	Q9C0K7	2.33149	0.00390826	0.927548	0.00506955	0.000389667
Protein MRVI1	MRVI1	Q9Y6F6	2.56559	0.382817	0.00635516	0.24267	3.96424e-08
Glutamate--cysteine ligase regulatory subunit	GCLM	P48507	2.77707	0.443263	3.52619e-05	0.694141	6.17909e-09
Heparanase	HPSE	Q9Y251	2.53274	0.101588	0.0069844	0.870737	1.76628e-08
Midnolin	MIDN	Q504T8	2.56803	0.797869	0.0912493	0.17091	8.01443e-14
Vacuolar protein sorting-associated protein 37B	VPS37B	Q9H9H4	2.71913	0.707692	0.033022	0.712663	2.10792e-18
Leptin receptor gene-related protein	LEPROT	O15243	2.68742	0.231683	0.055415	0.531738	5.21571e-21
RING finger protein 11	RNF11	Q9Y3C5	2.45004	0.940137	0.675375	0.167579	6.6673e-16
6-phosphofructo-2-kinase/fructose-2,6-bisphosphatase 4	PFKFB4	Q16877	2.63535	0.761667	0.0273648	0.0219814	2.18496e-10
Neprilysin	MME	P08473	2.66865	0.165061	0.222019	0.343515	1.09563e-12
Interferon alpha/beta receptor 1	IFNAR1	P17181	2.81001	0.952456	0.00588828	0.560653	1.6677e-15
N-acetylglucosamine-6-sulfatase	GNS	P15586	2.54548	0.404233	6.36328e-05	0.466903	3.81197e-06
Translocator protein 2	TSPO2	Q5TGU0	2.47061	0.0269123	0.220153	0.0175259	4.7409e-05
Cell division control protein 42 homolog	CDC42	P60953	2.47711	0.84194	0.055415	0.0537496	4.50285e-09
Toll-like receptor 4	TLR4	O00206	2.63984	0.905247	0.0353178	0.255314	6.10575e-13
Aquaporin-1	AQP1	P29972	2.53868	0.00675811	0.509594	0.0693892	6.6669e-07
N-acetylneuraminate lyase	NPL	Q9BXD5	2.83679	0.0619998	0.0153026	0.827765	8.02086e-12
EF-hand domain-containing protein D2	EFHD2	Q96C19	2.40055	0.695867	0.0582543	0.0196938	8.06082e-09
NEDD8-conjugating enzyme Ubc12	UBE2M	P61081	2.62764	0.433069	0.000447806	0.162695	1.6779e-10
Arf-GAP with coiled-coil, ANK repeat and PH domain-containing protein 2	ACAP2	Q15057	2.58516	0.356404	0.626675	0.324098	1.92786e-15
Max dimerization protein 3	MXD3	Q9BW11	2.48611	0.491098	0.353584	0.0434984	1.5127e-14
Band 3 anion transport protein	SLC4A1	P02730	2.36927	0.0787304	0.435072	0.00668974	2.37342e-05
Sortilin	SORT1	Q99523	2.26841	0.959689	0.0080105	0.0710973	3.04593e-06
Alpha-synuclein	SNCA	P37840	2.33244	0.06656	0.649084	0.0167581	3.34977e-06
Src kinase-associated phosphoprotein 2	SKAP2	O75563	2.52899	0.878591	0.096906	0.176131	3.98933e-13
Protein TMED8	TMED8	Q6PL24	2.75995	0.0381469	0.0589136	0.414306	3.81631e-10
Interleukin-1 beta	IL1B	P01584	2.57209	0.272392	0.0514696	0.226748	1.59482e-09
Ubiquitin-conjugating enzyme E2 J1	UBE2J1	Q9Y385	2.08844	0.49559	0.012257	0.00162527	0.000726896
Quinone oxidoreductase PIG3	TP53I3	Q53FA7	2.46042	0.0501618	0.493429	0.0361933	3.33432e-07
RalA-binding protein 1	RALBP1	Q15311	2.33714	0.317753	0.041363	0.00575642	2.91584e-08
Thrombopoietin receptor	MPL	P40238	2.41242	0.577367	0.100553	0.509411	1.11739e-11
Glyceraldehyde-3-phosphate dehydrogenase	GAPDH	P04406	2.20321	0.11204	2.33273e-05	0.0816469	0.21052
Flotillin-2	FLOT2	Q14254	2.26821	0.812151	0.0121936	0.0753834	5.35049e-06
cAMP-dependent protein kinase type II-beta regulatory subunit	PRKAR2B	P31323	2.36372	0.952026	0.486943	0.191424	5.75804e-14
Toll-like receptor 8	TLR8	Q9NR97	2.54509	0.957214	0.0335867	0.377652	1.08341e-12
Progranulin	GRN	P28799	2.46736	0.788412	0.000352779	0.0406486	6.25418e-06
Protein zer-1 homolog	ZER1	Q7Z7L7	2.3679	0.927642	0.0507985	0.0274729	1.76157e-07
Son of sevenless homolog 2	SOS2	Q07890	2.58886	0.288909	0.103462	0.329509	1.22315e-18
Lysosomal-associated transmembrane protein 4B	LAPTM4B	Q86VI4	2.40362	0.411327	0.0041672	0.0381041	3.86077e-08
Golgi-associated plant pathogenesis-related protein 1	GLIPR2	Q9H4G4	2.41136	0.479344	0.000485867	0.185214	3.71058e-05
Protein FAM104A	FAM104A	Q969W3	2.35074	0.112589	0.293129	0.0185907	1.02721e-05
Cell cycle progression protein 1	CCPG1	Q9ULG6	2.49443	0.815223	0.00941906	0.176046	6.85086e-09
Guanylate cyclase soluble subunit beta-1	GUCY1B1	Q02153	2.35682	0.586619	0.745889	0.0923559	1.6677e-15
Semaphorin-4A	SEMA4A	Q9H3S1	2.85628	0.163624	0.000133739	0.0387375	3.38785e-05
Platelet glycoprotein Ib beta chain	GP1BB	P13224	2.45135	0.693339	0.137001	0.0190382	1.91652e-10
Myotrophin	MTPN	P58546	2.63204	0.109736	0.0940827	0.794933	2.65948e-12
Transmembrane protein 70, mitochondrial	TMEM70	Q9BUB7	2.80447	0.133134	0.046514	0.960387	1.64591e-14
Nucleobindin-1	NUCB1	Q02818	2.27534	0.985187	0.00181663	0.0411439	7.52055e-05
Krueppel-like factor 5	KLF5	Q13887	2.67232	0.465895	0.0498782	0.321001	2.44026e-12
Phostensin	PPP1R18	Q6NYC8	2.35214	0.0974706	0.00273704	0.0546422	0.00459985
Adipocyte plasma membrane-associated protein	APMAP	Q9HDC9	2.6589	0.0375842	0.00153498	0.709999	5.26501e-07
Tyrosine-protein kinase Fgr	FGR	P09769	2.42639	0.0664524	0.0572976	0.107746	1.29622e-05
Insulin-like growth factor-binding protein 2	IGFBP2	P18065	2.3902	0.150353	0.068131	0.019051	7.69093e-05
Signal-regulatory protein delta	SIRPD	Q9H106	2.42514	0.539511	0.155666	0.260449	7.91105e-15
Leukocyte immunoglobulin-like receptor subfamily B member 3	LILRB3	O75022	2.1852	0.181035	0.0360702	0.00420267	0.0145027
Acyl-protein thioesterase 1	LYPLA1	O75608	2.72022	0.0787304	0.24427	0.63344	3.91942e-28
Exosome complex component RRP41	EXOSC4	Q9NPD3	2.40523	0.266197	0.00313799	0.126194	5.67607e-05
Mitofusin-2	MFN2	O95140	2.31882	0.801785	0.28472	0.662616	5.55506e-14
Villin-1	VIL1	P09327	2.43414	0.439967	0.296055	0.115537	2.2158e-10
Tubulin beta-1 chain	TUBB1	Q9H4B7	2.43382	0.96634	0.8098	0.23925	9.46063e-19
Hydroxysteroid dehydrogenase-like protein 2	HSDL2	Q6YN16	2.81095	0.730919	0.00160937	0.820559	5.52518e-14
Ras-related protein Rab-10	RAB10	P61026	2.29842	0.874815	0.00407795	0.0291581	6.81306e-05
Akirin-2	AKIRIN2	Q53H80	2.76888	0.0799314	0.00030991	0.823008	2.33952e-19
tRNA	NSUN3	Q9H649	2.55357	0.284463	0.108292	0.284798	9.90493e-11
Myotubularin-related protein 3	MTMR3	Q13615	2.38001	0.111739	0.0163771	0.104341	1.38149e-12
Ubiquitin carboxyl-terminal hydrolase 12	USP12	O75317	2.28379	0.934662	0.713545	0.174189	6.82619e-14
Vesicle-associated membrane protein 4	VAMP4	O75379	2.59098	0.378127	0.0120269	0.435392	5.97054e-10
1,4-alpha-glucan-branching enzyme	GBE1	Q04446	2.51217	0.966939	0.00113869	0.543928	4.68112e-10
Rho-related BTB domain-containing protein 1	RHOBTB1	O94844	2.27977	0.51463	0.578152	0.0393586	3.32858e-12
Toll-like receptor 1	TLR1	Q15399	2.34373	0.439058	0.235407	0.02164	3.08881e-07
Protein cornichon homolog 4	CNIH4	Q9P003	2.4571	0.0193283	0.000960371	0.67012	0.000168959
Serine/threonine-protein kinase 3	STK3	Q13188	2.2772	0.179439	0.0226505	0.0345258	1.37721e-09
Coagulation factor VIII	F8	P00451	2.60901	0.339096	0.190328	0.6543	1.1391e-14
Uridine phosphorylase 1	UPP1	Q16831	2.45371	0.033571	0.589164	0.193256	4.95777e-09
Hemoglobin subunit epsilon	HBE1	P02100	2.23524	0.0326031	0.0503027	0.00779513	0.0288283
Nicotinamide/nicotinic acid mononucleotide adenylyltransferase 1	NMNAT1	Q9HAN9	2.41681	0.0918094	0.145104	0.0756237	2.05859e-06
Signal transducer and activator of transcription 3	STAT3	P40763	2.44581	0.444894	0.00347719	0.111268	1.61322e-09
Proprotein convertase subtilisin/kexin type 6	PCSK6	P29122	2.59514	0.000384227	0.0314327	0.216871	0.000574414
Nuclear factor 1 X-type	NFIX	Q14938	2.45529	0.0574324	0.0053472	0.228435	8.44422e-05
Sodium-dependent serotonin transporter	SLC6A4	P31645	2.4357	0.936143	0.0851668	0.159975	6.31534e-11
Myristoylated alanine-rich C-kinase substrate	MARCKS	P29966	2.45248	0.902875	0.0128463	0.790614	8.30384e-14
Mucolipin-1	MCOLN1	Q9GZU1	2.21831	0.44026	0.496759	0.00138072	2.40811e-05
Galectin-3	LGALS3	P17931	2.79339	0.00227272	0.116269	0.0322798	1.03407e-05
Hepatoma-derived growth factor	HDGF	P51858	2.2365	0.222173	0.0107712	0.0100094	4.62575e-07
AP-3 complex subunit beta-1	AP3B1	O00203	2.65806	0.688037	0.0446557	0.548164	6.18607e-22
Scavenger receptor cysteine-rich type 1 protein M130	CD163	Q86VB7	2.53327	0.844211	0.00581291	0.53084	5.68851e-11
Methionine-R-sulfoxide reductase B2, mitochondrial	MSRB2	Q9Y3D2	2.50533	0.106313	0.0106775	0.785789	2.3847e-08
Toll-interacting protein	TOLLIP	Q9H0E2	2.46889	0.359143	0.154462	0.739365	5.9378e-13
F-actin-capping protein subunit alpha-2	CAPZA2	P47755	2.56088	0.404749	0.000199711	0.776774	2.30789e-09
Nicastrin	NCSTN	Q92542	2.33889	0.964638	0.0351247	0.0955562	1.84248e-08
Urokinase plasminogen activator surface receptor	PLAUR	Q03405	2.32113	0.0840919	0.0179712	0.105257	0.000355615
Protein mono-ADP-ribosyltransferase TIPARP	TIPARP	Q7Z3E1	2.48194	0.32014	0.0171766	0.894524	1.37985e-10
Fatty acid hydroxylase domain-containing protein 2	FAXDC2	Q96IV6	2.20912	0.866355	0.740073	0.00818575	1.25472e-08
Probable cation-transporting ATPase 13A3	ATP13A3	Q9H7F0	2.52495	0.172176	0.0235176	0.332243	3.79739e-08
ADP-ribosylation factor 4	ARF4	P18085	2.50215	0.241391	0.000267214	0.213471	7.88612e-05
Plexin domain-containing protein 2	PLXDC2	Q6UX71	2.74699	0.475212	0.0014754	0.740736	1.34625e-11
Coagulation factor XIII A chain	F13A1	P00488	2.18949	0.419223	0.0307297	0.118233	5.12903e-09
Telomeric repeat-binding factor 2-interacting protein 1	TERF2IP	Q9NYB0	2.25858	0.847379	0.101039	0.0303843	5.8972e-08
WD repeat-containing protein 26	WDR26	Q9H7D7	2.172	0.144485	0.0354869	0.0219427	8.75745e-09
Telomere length and silencing protein 1 homolog	C9orf78	Q9NZ63	2.2344	0.013228	0.1459	0.0164356	0.00914029
E3 ubiquitin-protein ligase makorin-1	MKRN1	Q9UHC7	2.15259	0.264018	0.352768	0.0174039	2.83767e-05
Azurocidin	AZU1	P20160	2.33938	0.468697	0.0384204	0.11745	5.82272e-07
Glycosaminoglycan xylosylkinase	FAM20B	O75063	2.40235	0.0318586	0.000508505	0.133556	1.209e-11
Dual specificity mitogen-activated protein kinase kinase 2	MAP2K2	P36507	2.33446	0.704043	0.950694	0.104044	3.52119e-16
Protein phosphatase 1 regulatory subunit 12A	PPP1R12A	O14974	2.83107	0.685264	0.100252	0.0733633	1.83581e-28
MOB kinase activator 1A	MOB1A	Q9H8S9	2.6384	0.481034	0.581678	0.94534	2.7203e-20
Guanine nucleotide-binding protein subunit alpha-13	GNA13	Q14344	2.44894	0.378827	0.000956186	0.394328	1.92823e-06
E3 ubiquitin-protein ligase RNF130	RNF130	Q86XS8	2.68795	0.965749	0.095541	0.906993	4.45064e-19
Torsin-1A-interacting protein 1	TOR1AIP1	Q5JTV8	2.63648	0.0995049	0.141414	0.46818	2.04616e-11
Growth arrest-specific protein 7	GAS7	O60861	2.11465	0.50792	0.441032	0.743221	1.035e-15
Rho GTPase-activating protein 18	ARHGAP18	Q8N392	2.25962	0.3734	0.0390467	0.0961971	9.81996e-06
Phosphoribosyltransferase domain-containing protein 1	PRTFDC1	Q9NRG1	2.34824	0.650371	0.217929	0.276993	3.57866e-11
SOSS complex subunit B2	NABP1	Q96AH0	2.41132	0.243575	0.0963709	0.210762	2.62154e-08
Basigin	BSG	P35613	2.26451	0.77567	0.490319	0.0191307	2.78601e-10
Long-chain fatty acid transport protein 6	SLC27A6	Q9Y2P4	2.354	0.0126943	0.000830868	0.0508045	0.103454
Putative homeodomain transcription factor 1	PHTF1	Q9UMS5	2.7214	0.005363	0.0514643	0.907013	1.57171e-09
Interferon gamma receptor 2	IFNGR2	P38484	2.26532	0.807083	0.0975785	0.0481385	2.16883e-07
Mitochondrial peptide methionine sulfoxide reductase	MSRA	Q9UJ68	2.14402	0.987495	0.00491198	0.0326383	0.000304819
Vacuole membrane protein 1	VMP1	Q96GC9	2.388	0.508606	0.434354	0.126209	4.70404e-11
EH domain-containing protein 1	EHD1	Q9H4M9	2.31837	0.335877	0.00749326	0.0823142	5.73509e-09
CD151 antigen	CD151	P48509	2.18078	0.9514	0.0138667	0.0105104	0.000269579
Frizzled-5	FZD5	Q13467	2.27802	0.872114	0.000923086	0.0293858	0.000155686
Neutrophil cytosol factor 4	NCF4	Q15080	1.99462	0.823956	0.0541584	0.0002176	0.00994526
Glucose-6-phosphate 1-dehydrogenase	G6PD	P11413	2.31421	0.376562	0.473444	0.0893029	2.57505e-09
Serine/threonine-protein kinase MARK2	MARK2	Q7KZI7	2.5317	0.240092	0.0340032	0.690176	1.24802e-10
Acid-sensing ion channel 4	ASIC4	Q96FT7	2.25442	0.0483698	0.00254832	0.00831848	0.165389
Ubiquitin thioesterase ZRANB1	ZRANB1	Q9UGI0	2.40129	0.732107	0.0213005	0.467402	4.56075e-10
G protein-coupled receptor kinase 6	GRK6	P43250	2.38603	0.634852	0.114924	0.136651	1.92066e-09
Ubiquitin carboxyl-terminal hydrolase 3	USP3	Q9Y6I4	2.75183	0.274309	0.000309894	0.468019	2.02242e-12
Sugar phosphate exchanger 3	SLC37A3	Q8NCC5	2.52908	0.994761	0.0376212	0.675093	2.44513e-14
Junctional adhesion molecule C	JAM3	Q9BX67	2.28892	0.439578	0.0131362	0.145489	8.70514e-06
Syndecan-4	SDC4	P31431	2.36755	0.596754	0.0179226	0.322503	3.07953e-11
Disks large homolog 4	DLG4	P78352	2.57866	0.00378109	0.0605484	0.518117	9.79353e-07
Non-secretory ribonuclease	RNASE2	P10153	1.98913	0.539511	0.0711533	0.0132226	0.00220777
Kelch repeat and BTB domain-containing protein 2	KBTBD2	Q8IY47	2.5118	0.172474	0.729785	0.269447	3.66332e-21
Proteolipid protein 2	PLP2	Q04941	2.27867	0.162634	0.00017666	0.309967	0.00314818
Sodium- and chloride-dependent creatine transporter 1	SLC6A8	P48029	2.22134	0.890092	0.725066	0.0109186	4.91017e-09
Vesicle-associated membrane protein 7	VAMP7	P51809	2.40935	0.921547	0.00014718	0.611929	5.54855e-08
Signal transducer and activator of transcription 5B	STAT5B	P51692	2.54891	0.0239814	0.0336874	0.377219	3.51225e-21
Toll-like receptor 2	TLR2	O60603	2.37375	0.47021	0.0220287	0.394211	1.79167e-08
Sodium/potassium/calcium exchanger 3	SLC24A3	Q9HC58	2.44106	0.779067	0.0131367	0.362343	1.10993e-09
Inositol 1,4,5-trisphosphate receptor type 2	ITPR2	Q14571	2.38171	0.209939	0.205032	0.409739	4.87419e-15
Guanine nucleotide-binding protein G	GNG5	P63218	2.11308	0.751797	0.00438953	0.0856766	0.000358822
Actin-binding LIM protein 3	ABLIM3	O94929	2.11141	0.086824	0.299938	0.0198338	1.10591e-11
Homer protein homolog 3	HOMER3	Q9NSC5	2.38818	0.166437	0.025186	0.220676	7.82751e-14
Protein S100-A11	S100A11	P31949	2.18307	0.00815136	0.00313373	0.0919701	0.147859
Histone H1.2	HIST1H1C	P16403	2.11991	0.236894	0.156187	0.00138072	0.00735845
Microphthalmia-associated transcription factor	MITF	O75030	2.15728	0.806502	0.379058	0.0491966	1.66463e-09
UPF0184 protein C9orf16	C9orf16	Q9BUW7	2.45843	0.601002	0.0140565	0.0663015	5.20578e-07
Mothers against decapentaplegic homolog 1	SMAD1	Q15797	2.01565	0.344928	0.336172	0.345774	1.22519e-12
F-box-like/WD repeat-containing protein TBL1XR1	TBL1XR1	Q9BZK7	2.6662	0.814936	0.0413475	0.0257518	3.38214e-11
Low-density lipoprotein receptor-related protein 10	LRP10	Q7Z4F1	2.05059	0.184472	0.00359266	0.000722254	0.00120959
1-acyl-sn-glycerol-3-phosphate acyltransferase alpha	AGPAT1	Q99943	2.02821	0.5952	0.947506	0.00482955	3.82024e-09
Platelet-activating factor acetylhydrolase IB subunit beta	PAFAH1B2	P68402	2.20452	0.620041	0.252787	0.197473	5.92409e-12
Jupiter microtubule associated homolog 1	JPT1	Q9UK76	2.04541	0.665022	0.00309888	0.0479861	0.000233803
RNA demethylase ALKBH5	ALKBH5	Q6P6C2	2.37498	0.979883	0.0038375	0.296113	3.0478e-08
Ectonucleoside triphosphate diphosphohydrolase 1	ENTPD1	P49961	2.41386	0.640899	0.0143447	0.459792	1.95735e-09
Proton-coupled amino acid transporter 1	SLC36A1	Q7Z2H8	2.5363	0.0783654	0.0175153	0.0671169	2.93636e-05
Inhibin beta B chain	INHBB	P09529	2.41143	0.642244	0.0016191	0.954199	5.18549e-12
Polypyrimidine tract-binding protein 3	PTBP3	O95758	2.45335	0.400637	0.00403768	0.884835	2.27864e-14
Serine/threonine-protein kinase B-raf	BRAF	P15056	2.74499	0.630492	0.00639859	0.429305	1.10283e-17
Rho guanine nucleotide exchange factor 11	ARHGEF11	O15085	2.34431	0.98795	0.0988988	0.549103	9.12892e-13
Mitogen-activated protein kinase kinase kinase 3	MAP3K3	Q99759	2.58907	0.0334648	0.350939	0.874244	9.41738e-13
Tyrosine-protein kinase Lyn	LYN	P07948	2.35934	0.970893	0.00404357	0.323071	3.05993e-08
Semaphorin-6B	SEMA6B	Q9H3T3	1.9846	0.389725	0.472716	0.0241724	4.02853e-05
5'-3' exoribonuclease 2	XRN2	Q9H0D6	2.17365	0.53549	0.401126	0.263838	9.47718e-10
Uncharacterized protein C1orf198	C1orf198	Q9H425	2.20079	0.966607	0.151331	0.25691	5.9128e-10
Kinesin-like protein KIF3C	KIF3C	O14782	2.15431	0.858875	0.458944	0.0461463	1.35766e-09
WW domain-binding protein 2	WBP2	Q969T9	2.04205	0.283432	0.010314	0.013789	2.51979e-05
Complement C1q subcomponent subunit C	C1QC	P02747	2.11094	0.796649	0.0155605	0.0347087	0.000256927
Cyclin-dependent kinase 14	CDK14	O94921	2.34348	0.259165	0.0132189	0.494049	3.69828e-07
MICAL C-terminal-like protein	MICALCL	Q6ZW33	2.15987	0.794673	0.24427	0.0588214	5.04091e-09
V-type proton ATPase 21 kDa proteolipid subunit	ATP6V0B	Q99437	2.13541	0.38415	0.253922	0.0700257	2.37322e-06
Phosphatidylinositol 5-phosphate 4-kinase type-2 alpha	PIP4K2A	P48426	2.24571	0.356048	0.444005	0.00732033	1.058e-10
Nucleoporin p58/p45	NUP58	Q9BVL2	2.46529	0.94103	0.0486871	0.729518	8.01443e-14
GEM-interacting protein	GMIP	Q9P107	2.07893	0.0947516	0.0698417	0.306922	8.557e-13
Inosine-5'-monophosphate dehydrogenase 1	IMPDH1	P20839	2.24615	0.734411	0.00500503	0.158408	9.50309e-06
Nuclear receptor coactivator 1	NCOA1	Q15788	2.51489	0.0341862	0.656908	0.532871	6.24806e-12
Integrin alpha-1	ITGA1	P56199	2.35355	0.614692	0.38928	0.707383	1.66051e-14
Akirin-1	AKIRIN1	Q9H9L7	2.57882	0.0219638	0.321088	0.932971	1.10982e-12
Biorientation of chromosomes in cell division protein 1-like 1	BOD1L1	Q8NFC6	2.52801	0.266613	0.853557	0.672158	4.7236e-17
Microsomal glutathione S-transferase 1	MGST1	P10620	2.20626	0.994761	0.0184321	0.67012	5.1716e-12
Procollagen C-endopeptidase enhancer 2	PCOLCE2	Q9UKZ9	2.09522	0.957952	0.0287488	0.0384999	2.95131e-05
Spermatogenesis-associated protein 1	SPATA1	Q5VX52	2.47553	0.00524161	0.764233	0.801475	1.64309e-12
Mannosyl-oligosaccharide 1,2-alpha-mannosidase IA	MAN1A1	P33908	2.22477	0.764334	0.116848	0.00928121	4.92526e-07
Cystathionine beta-synthase	CBS	P35520	2.28948	0.360549	0.0256831	0.275035	8.60661e-07
Arachidonate 12-lipoxygenase, 12S-type	ALOX12	P18054	1.98093	0.669859	0.234213	0.0208973	1.23048e-06
Erythrocyte membrane protein band 4.2	EPB42	P16452	2.08189	0.00227272	0.693442	0.00818519	0.0252893
Interleukin-17 receptor A	IL17RA	Q96F46	2.28533	0.101628	0.000518956	0.11745	9.35675e-09
Phosphatidylinositol 4,5-bisphosphate 3-kinase catalytic subunit gamma isoform	PIK3CG	P48736	2.52537	0.947753	0.0198511	0.600166	2.59927e-13
Protein phosphatase 1 regulatory subunit 15A	PPP1R15A	O75807	2.15839	0.833356	0.369223	0.041765	3.41721e-09
Dynactin subunit 4	DCTN4	Q9UJW0	2.60001	0.159319	0.00276389	0.933992	1.18209e-09
Zinc finger transcription factor Trps1	TRPS1	Q9UHF7	2.28451	0.743372	0.0393998	0.909719	3.19591e-11
Blood group Rh	RHCE	P18577	2.14742	0.00627131	0.307199	0.0294904	2.5931e-06
Collagen alpha-3	COL6A3	P12111	1.99278	0.330322	0.0142542	0.0096428	9.40639e-05
Huntingtin-interacting protein 1	HIP1	O00291	2.55177	0.325546	0.536212	0.452679	4.01596e-15
Eukaryotic peptide chain release factor subunit 1	ETF1	P62495	2.2098	0.617927	0.00513569	0.0842237	0.000136001
Copine-3	CPNE3	O75131	2.42764	0.704713	0.000964467	0.968517	1.48492e-11
Neutral amino acid transporter B	SLC1A5	Q15758	2.20018	0.306419	0.041363	0.0452691	0.000187026
Metalloproteinase inhibitor 2	TIMP2	P16035	2.28708	0.485384	0.0025291	0.10121	2.1356e-07
Transcription factor MafG	MAFG	O15525	2.01445	0.160355	0.785591	0.0423635	8.08524e-13
Histone H2A type 1-C	HIST1H2AC	Q93077	2.0606	0.0687275	0.657353	0.0965483	1.95119e-07
Rho-related GTP-binding protein RhoG	RHOG	P84095	2.12176	0.465001	0.000822134	0.12289	0.00412548
Hexokinase-1	HK1	P19367	1.9914	0.175728	0.000492581	0.0176333	0.000536925
Calmin	CLMN	Q96JQ2	2.42822	0.0152363	0.799056	0.458208	3.17853e-10
Solute carrier family 49 member A3	SLC49A3	Q6UXD7	2.11832	0.172472	0.204141	0.0586074	7.87979e-05
Phosphatidylinositol 4,5-bisphosphate 3-kinase catalytic subunit beta isoform	PIK3CB	P42338	2.27145	0.670343	0.376518	0.318954	1.20864e-11
POC1 centriolar protein homolog B	POC1B	Q8TC44	2.15306	0.831232	0.0318954	0.224067	4.65876e-08
WD repeat and FYVE domain-containing protein 3	WDFY3	Q8IZQ1	2.41504	0.745536	0.0351808	0.779193	3.00667e-14
Poly	PCBP1	Q15365	2.07584	0.505557	5.51358e-05	0.130602	0.000615546
MAP kinase-activated protein kinase 2	MAPKAPK2	P49137	2.22658	0.076569	0.00570017	0.145102	1.07738e-10
Heat-stable enterotoxin receptor	GUCY2C	P25092	2.17399	0.998711	0.282333	0.307001	4.17499e-11
Rho-related GTP-binding protein RhoU	RHOU	Q7L0Q8	1.99861	0.0500754	0.0487914	0.0184813	1.82816e-08
Voltage-dependent R-type calcium channel subunit alpha-1E	CACNA1E	Q15878	2.16616	0.648896	0.0236887	0.419532	2.74769e-07
Procollagen galactosyltransferase 1	COLGALT1	Q8NBJ5	2.02913	0.186627	0.664183	0.0616616	9.73065e-13
Syntaxin-10	STX10	O60499	2.05351	0.79386	0.375596	0.0890155	8.04566e-08
E3 ubiquitin-protein ligase RNF13	RNF13	O43567	2.35405	0.460666	0.266525	0.977838	1.1834e-19
Choline-phosphate cytidylyltransferase B	PCYT1B	Q9Y5K3	1.9615	0.659131	0.0497756	0.0399317	0.000702679
Tesmin	TESMIN	Q9Y4I5	2.39738	0.347978	0.486981	0.132271	1.11343e-10
Stonin-2	STON2	Q8WXE9	2.43076	0.128	0.859162	0.17825	2.43194e-11
Hemoglobin subunit theta-1	HBQ1	P09105	1.96966	0.260595	0.734241	0.00246556	1.73425e-08
Amine oxidase [flavin-containing] A	MAOA	P21397	2.03608	0.810232	0.0216631	0.161595	2.57353e-05
Protein orai-2	ORAI2	Q96SN7	2.4197	0.681869	0.0121181	0.0479861	1.72954e-06
Lactoylglutathione lyase	GLO1	Q04760	-2.0586	0.997908	0.281478	0.170918	7.00712e-09
Putative P2Y purinoceptor 10	P2RY10	O00398	-2.20836	0.31846	0.00427718	0.303154	7.84284e-05
Lysine-specific histone demethylase 1A	KDM1A	O60341	-2.13523	0.552009	0.679785	0.157517	2.68255e-13
Melanoma-associated antigen D1	MAGED1	Q9Y5V3	-2.25411	0.136994	0.418077	0.316605	1.0771e-08
40S ribosomal protein S12	RPS12	P25398	-2.25352	0.42439	0.0257102	0.49183	5.38916e-12
KRAB domain-containing protein 4	KRBOX4	Q5JUW0	-2.22462	0.882294	0.0100981	0.21012	8.44755e-07
DNA-binding protein inhibitor ID-3	ID3	Q02535	-2.37179	0.333724	0.00123777	0.606652	1.79152e-06
DNA excision repair protein ERCC-6	ERCC6	Q03468	-2.00788	0.110348	0.0218422	0.0320209	0.0457566
B-cell lymphoma/leukemia 11A	BCL11A	Q9H165	-2.20143	0.336553	0.00209749	0.709189	1.10421e-05
Protein FAM162A	FAM162A	Q96A26	-2.19735	0.158397	0.794673	0.0312192	6.89109e-07
Spondin-1	SPON1	Q9HCB6	-2.44092	0.430914	9.36048e-05	0.34342	3.75531e-05
High affinity cAMP-specific 3',5'-cyclic phosphodiesterase 7A	PDE7A	Q13946	-2.12364	0.46247	0.034809	0.167818	1.95507e-05
X-ray repair cross-complementing protein 5	XRCC5	P13010	-2.02611	0.597255	0.358437	0.0276899	3.11861e-10
FERM, ARHGEF and pleckstrin domain-containing protein 2	FARP2	O94887	-2.43648	0.336884	0.000271744	0.393756	1.77153e-05
RNA-binding motif protein, X-linked 2	RBMX2	Q9Y388	-1.97284	0.335533	0.831597	0.00974176	5.21112e-06
Glutamyl-tRNA	QRSL1	Q9H0R6	-2.32256	0.0219924	0.315062	0.844105	6.69432e-09
SAFB-like transcription modulator	SLTM	Q9NWH9	-2.12558	0.0190568	0.866981	0.0678278	6.81955e-06
Chromaffin granule amine transporter	SLC18A1	P54219	-2.03787	0.0135227	0.121015	0.0821012	0.0167275
Progressive ankylosis protein homolog	ANKH	Q9HCJ1	-2.1127	0.434263	0.0403785	0.321001	3.71666e-06
V-type proton ATPase 116 kDa subunit a isoform 2	ATP6V0A2	Q9Y487	-2.23552	0.240092	0.0149886	0.291347	1.87317e-05
Fanconi anemia group E protein	FANCE	Q9HB96	-2.25736	0.460666	0.0807581	0.784034	3.58047e-10
Signaling lymphocytic activation molecule	SLAMF1	Q13291	-2.22372	0.0108092	0.0712564	0.174932	0.00144392
60S ribosomal protein L30	RPL30	P62888	-2.09621	0.563694	0.00232353	0.174772	5.12185e-06
V	RAG1	P15918	-2.12862	0.0348048	0.473539	0.042787	0.000250918
Zinc finger protein 7	ZNF7	P17097	-2.19145	0.468042	0.000241487	0.395343	6.68273e-07
Propionyl-CoA carboxylase alpha chain, mitochondrial	PCCA	P05165	-2.40849	0.413452	0.327681	0.113589	3.97398e-10
Cytochrome P450 2E1	CYP2E1	P05181	-2.08343	0.215867	0.00108238	0.0488633	1.46866e-05
Ubiquitin carboxyl-terminal hydrolase 28	USP28	Q96RU2	-2.04847	0.339096	0.525181	0.127487	3.80531e-07
Deleted.	0	Q9UBA6	-2.04616	0.523787	0.395703	0.0691681	1.05837e-06
Zinc finger and BTB domain-containing protein 14	ZBTB14	O43829	-2.03292	0.177818	0.000679746	0.101084	0.0806512
UV radiation resistance-associated gene protein	UVRAG	Q9P2Y5	-2.37439	0.281988	0.63364	0.232335	1.47129e-11
TNF receptor-associated factor 1	TRAF1	Q13077	-2.49465	0.156084	0.000974351	0.864553	3.54624e-07
Tyrosine-protein kinase Fyn	FYN	P06241	-2.0066	0.145775	0.837182	0.330727	6.45095e-09
Phospholipase A and acyltransferase 3	PLAAT3	P53816	-2.18784	0.000214274	0.700437	0.158408	0.0011355
Single-stranded DNA-binding protein 2	SSBP2	P81877	-2.09989	0.626747	0.00500503	0.357608	2.8316e-05
Vasoactive intestinal polypeptide receptor 1	VIPR1	P32241	-2.10616	0.815943	0.0257391	0.0572168	6.02106e-06
Protein NDRG2	NDRG2	Q9UN36	-2.06121	0.797917	0.000744417	0.182701	0.00102478
Opsin-3	OPN3	Q9H1Y3	-2.15718	0.185785	0.0424756	0.122712	0.000189012
MMS19 nucleotide excision repair protein homolog	MMS19	Q96T76	-2.44393	0.927708	0.0122812	0.542819	4.94914e-11
CLK4-associating serine/arginine rich protein	CLASRP	Q8N2M8	-2.58132	2.38248e-05	0.0712568	0.834058	6.62819e-06
Granzyme K	GZMK	P49863	-2.05685	0.84194	0.294071	0.0386073	9.08905e-07
Leucine--tRNA ligase, cytoplasmic	LARS	Q9P2J5	-2.33914	0.979035	0.0380518	0.367677	2.0824e-10
SID1 transmembrane family member 1	SIDT1	Q9NXL6	-2.29778	0.310821	0.00570017	0.311689	1.28971e-10
Beta-1,3-N-acetylglucosaminyltransferase lunatic fringe	LFNG	Q8NES3	-2.33224	0.294695	0.000161897	0.320149	3.73055e-08
Mitochondrial RNA pseudouridine synthase RPUSD4	RPUSD4	Q96CM3	-2.40388	0.324714	0.371998	0.403945	5.07858e-12
Dihydroxyacetone phosphate acyltransferase	GNPAT	O15228	-2.53036	0.435047	0.00532781	0.867329	1.68859e-10
M-phase phosphoprotein 9	MPHOSPH9	Q99550	-2.53051	0.172159	0.137001	0.114115	1.27235e-08
Centromere protein C	CENPC	Q03188	-2.01162	0.23614	0.0479548	0.0783236	0.00178696
Elongation factor Ts, mitochondrial	TSFM	P43897	-2.18804	0.956077	0.752291	0.115531	4.58682e-12
Erythroid differentiation-related factor 1	EDRF1	Q3B7T1	-2.33247	0.347885	4.94789e-05	0.328254	0.000792354
Rab9 effector protein with kelch motifs	RABEPK	Q7Z6M1	-2.08279	0.669172	0.419915	0.0962074	3.20859e-10
Pyridine nucleotide-disulfide oxidoreductase domain-containing protein 2	PYROXD2	Q8N2H3	-2.3188	0.545802	0.00017088	0.405986	1.22513e-07
Apolipoprotein L domain-containing protein 1	APOLD1	Q96LR9	-2.35262	0.233596	0.991172	0.771519	1.91812e-17
Nuclear pore complex protein Nup107	NUP107	P57740	-2.16368	0.500407	0.0659732	0.0524315	2.63762e-05
Charged multivesicular body protein 7	CHMP7	Q8WUX9	-2.26006	0.146672	0.0879864	0.49183	2.04375e-07
5'-AMP-activated protein kinase subunit beta-2	PRKAB2	O43741	-2.16412	0.791216	1.81981e-05	0.154714	0.0073024
Mitochondrial carrier homolog 1	MTCH1	Q9NZJ7	-2.41148	0.501411	0.00250589	0.461003	1.84994e-07
Adenylate kinase isoenzyme 5	AK5	Q9Y6K8	-2.37055	0.0724321	0.075741	0.641834	5.18867e-08
Prolyl 3-hydroxylase OGFOD1	OGFOD1	Q8N543	-2.32815	0.791216	0.134624	0.802243	2.84984e-13
60S ribosomal protein L22	RPL22	P35268	-2.12837	0.153738	0.729785	0.0393948	7.76897e-08
Methylcrotonoyl-CoA carboxylase subunit alpha, mitochondrial	MCCC1	Q96RQ3	-2.37516	0.26173	0.0043723	0.276093	2.32757e-11
Zinc finger protein 473	ZNF473	Q8WTR7	-2.28392	0.123703	0.409337	0.0933001	3.52484e-07
NADH dehydrogenase [ubiquinone] 1 alpha subcomplex subunit 10, mitochondrial	NDUFA10	O95299	-2.27237	0.174028	0.248046	0.613377	1.28127e-09
Probable RNA polymerase II nuclear localization protein SLC7A6OS	SLC7A6OS	Q96CW6	-2.0377	0.866776	0.692905	0.0349035	6.09378e-09
Mitochondrial import inner membrane translocase subunit Tim9	TIMM9	Q9Y5J7	-2.25267	0.201991	0.772295	0.328297	9.94e-11
U2 small nuclear ribonucleoprotein auxiliary factor 35 kDa subunit-related protein 2	ZRSR2	Q15696	-2.47714	0.0120728	0.0656662	0.227076	1.36184e-05
Neuronal regeneration-related protein	NREP	Q16612	-2.68974	0.00510835	0.00899331	0.805676	3.38702e-07
C-C motif chemokine 28	CCL28	Q9NRJ3	-2.16076	0.874196	0.00894903	0.14045	2.43766e-06
THUMP domain-containing protein 1	THUMPD1	Q9NXG2	-1.99885	0.0334648	0.513797	0.00604039	0.0134949
Aldehyde dehydrogenase family 3 member A2	ALDH3A2	P51648	-2.05958	0.335955	0.00593243	0.881001	2.9895e-10
Ribosomal L1 domain-containing protein 1	RSL1D1	O76021	-2.32461	0.228301	0.293176	0.837209	8.08488e-12
Asparagine--tRNA ligase, cytoplasmic	NARS	O43776	-2.14196	0.965749	0.760721	0.132986	1.84304e-11
Dual specificity mitogen-activated protein kinase kinase 5	MAP2K5	Q13163	-2.35714	0.700346	0.226695	0.0184632	4.28716e-08
DDB1- and CUL4-associated factor 5	DCAF5	Q96JK2	-2.30893	0.300871	0.103184	0.237454	7.03926e-08
Puratrophin-1	PLEKHG4	Q58EX7	-2.62434	0.347756	1.26378e-05	0.832946	6.55202e-08
Protein asteroid homolog 1	ASTE1	Q2TB18	-2.24433	0.254965	0.0133518	0.304259	1.44211e-05
WD repeat-containing protein 11	WDR11	Q9BZH6	-2.19388	0.148806	0.000304752	0.109618	0.0339546
Pyruvate dehydrogenase E1 component subunit alpha, somatic form, mitochondrial	PDHA1	P08559	-2.49101	0.0226222	0.866579	0.778815	4.64162e-13
Deoxyribonuclease gamma	DNASE1L3	Q13609	-2.38895	0.798302	0.000130715	0.154401	5.06477e-06
60S ribosomal protein L11	RPL11	P62913	-2.15193	0.49435	0.00691868	0.0177002	2.45875e-05
N-acetyltransferase 9	NAT9	Q9BTE0	-2.54846	0.864342	1.109e-05	0.7503	1.09618e-07
Tetraspanin-13	TSPAN13	O95857	-2.2698	0.376719	0.0153133	0.239012	4.37148e-06
A-kinase anchor protein 11	AKAP11	Q9UKA4	-2.24639	0.129236	0.257391	0.0386263	1.97491e-05
LARGE xylosyl- and glucuronyltransferase 1	LARGE1	O95461	-2.03703	0.133208	0.0193188	0.0952859	0.00831289
SUMO-conjugating enzyme UBC9	UBE2I	P63279	-2.30679	0.0127724	0.00514946	0.825703	0.00019974
Matrin-3	MATR3	P43243	-2.12476	0.034191	0.354351	0.130788	8.01139e-05
Geranylgeranyl transferase type-2 subunit beta	RABGGTB	P53611	-2.27149	0.183383	0.0245084	0.0722471	0.000208129
Zinc finger protein 239	ZNF239	Q16600	-2.55279	0.000855965	0.00947808	0.857367	4.07646e-05
High mobility group nucleosome-binding domain-containing protein 4	HMGN4	O00479	-2.05395	0.0580406	0.663154	0.00779513	0.00126405
TELO2-interacting protein 1 homolog	TTI1	O43156	-2.48378	0.0223445	0.00749434	0.376714	4.2645e-05
Integrin-linked kinase-associated serine/threonine phosphatase 2C	ILKAP	Q9H0C8	-2.43873	0.182856	0.0287462	0.253976	3.4836e-07
Alpha-1,2-mannosyltransferase ALG9	ALG9	Q9H6U8	-2.21092	0.0164562	0.536698	0.170631	8.30915e-06
Synembryn-B	RIC8B	Q9NVN3	-2.16373	0.985433	0.00376223	0.0320347	0.000281493
Biorientation of chromosomes in cell division protein 1	BOD1	Q96IK1	-2.17761	0.640949	0.0214202	0.0285093	2.78459e-06
MTRF1L release factor glutamine methyltransferase	HEMK1	Q9Y5R4	-2.67717	0.112233	3.06813e-05	0.964612	5.83952e-07
Probable methyltransferase TARBP1	TARBP1	Q13395	-2.36908	0.751797	0.00227658	0.120279	2.13235e-07
Alpha-	FUT11	Q495W5	-1.9693	0.375177	0.408385	0.00875508	2.03994e-07
60S ribosomal protein L5	RPL5	P46777	-2.4293	0.706271	0.00621773	0.489985	2.59904e-11
Chromatin modification-related protein MEAF6	MEAF6	Q9HAF1	-2.27516	0.0928578	0.0215446	0.0357464	0.00251085
EPM2A-interacting protein 1	EPM2AIP1	Q7L775	-2.10595	0.392143	0.00930956	0.15268	0.000404008
B-cell differentiation antigen CD72	CD72	P21854	-2.62474	0.0646839	0.000891907	0.561698	2.0482e-06
Ancient ubiquitous protein 1	AUP1	Q9Y679	-2.5413	0.0792902	0.00831187	0.80942	3.20106e-08
Zinc finger and SCAN domain-containing protein 22	ZSCAN22	P10073	-2.03179	0.62507	0.13909	0.0437092	3.05909e-07
Syntaxin-2	STX2	P32856	-2.41372	0.265427	0.00127021	0.130382	0.000141224
3-keto-steroid reductase	HSD17B7	P56937	-2.2568	0.732629	0.264129	0.0430767	2.92386e-08
Fc receptor-like protein 3	FCRL3	Q96P31	-2.46961	0.836038	5.07043e-05	0.690634	1.77822e-07
Dipeptidyl peptidase 4	DPP4	P27487	-2.11424	0.316026	0.449086	0.262375	2.45306e-08
Pericentriolar material 1 protein	PCM1	Q15154	-2.06754	0.0335942	0.0975785	0.693568	4.23019e-05
SH2 domain-containing protein 1B	SH2D1B	O14796	-1.97616	0.540226	0.142455	0.00635012	0.00195925
Serum paraoxonase/arylesterase 2	PON2	Q15165	-2.14394	0.284663	0.00369121	0.874701	8.79913e-06
Cytotoxic and regulatory T-cell molecule	CRTAM	O95727	-1.99829	0.675276	0.740073	0.0411439	1.98858e-07
Zinc finger protein 490	ZNF490	Q9ULM2	-2.12467	0.895272	0.871348	0.101895	5.05313e-11
ATP-dependent RNA helicase DDX18	DDX18	Q9NVP1	-2.16309	0.0486065	0.0712654	0.105585	0.00112122
Galectin-4	LGALS4	P56470	-2.38018	0.0260437	0.0970136	0.170549	1.99726e-05
Transcription termination factor 3, mitochondrial	MTERF3	Q96E29	-2.36456	0.335877	0.00401795	0.147359	3.04315e-05
DNA fragmentation factor subunit beta	DFFB	O76075	-2.45315	0.187831	0.00133533	0.559213	2.55985e-06
Zinc finger protein 177	ZNF177	Q13360	-2.36475	0.219223	6.83225e-06	0.125124	0.0279526
Disks large homolog 3	DLG3	Q92796	-2.2668	0.196818	0.596565	0.0181683	1.03428e-06
HCLS1-associated protein X-1	HAX1	O00165	-2.57024	0.0854624	0.00110458	0.849556	3.23838e-07
Cation-dependent mannose-6-phosphate receptor	M6PR	P20645	-2.19293	0.0845281	0.477947	0.840315	4.19418e-14
Heterogeneous nuclear ribonucleoprotein U	HNRNPU	Q00839	-2.17305	0.00288208	0.302952	0.902518	5.12589e-06
Charged multivesicular body protein 4a	CHMP4A	Q9BY43	-2.41563	0.0894892	0.309543	0.683231	6.14488e-11
Reticulocalbin-1	RCN1	Q15293	-2.11861	0.0561072	0.855721	0.117231	2.22406e-07
Leucine-rich repeat-containing protein 47	LRRC47	Q8N1G4	-2.39548	0.0822945	0.313623	0.33788	4.14299e-09
Pygopus homolog 2	PYGO2	Q9BRQ0	-2.24974	0.0351173	0.767926	0.341237	1.65044e-08
mRNA cap guanine-N7 methyltransferase	RNMT	O43148	-2.53828	0.692048	0.221906	0.847154	7.25448e-17
Phosphoribosyl pyrophosphate synthase-associated protein 2	PRPSAP2	O60256	-2.49958	0.838762	0.000741079	0.470546	1.2026e-08
TATA box-binding protein-associated factor RNA polymerase I subunit A	TAF1A	Q15573	-2.09917	0.267452	0.0711533	0.00553625	0.00674525
N-lysine methyltransferase SETD6	SETD6	Q8TBK2	-2.28958	0.0227464	0.0905521	0.0971816	0.000416366
NAD-dependent protein lipoamidase sirtuin-4, mitochondrial	SIRT4	Q9Y6E7	-2.38323	0.313203	0.00237262	0.249678	1.46344e-05
Protein FAM13B	FAM13B	Q9NYF5	-1.96373	0.45206	0.00060929	0.0053698	0.0165989
ATP-dependent RNA helicase DDX1	DDX1	Q92499	-2.22586	0.279489	0.253849	0.0274306	7.62083e-06
Zinc finger MYM-type protein 3	ZMYM3	Q14202	-2.56837	0.0172841	0.00447698	0.905862	8.13263e-07
Tumor protein D52	TPD52	P55327	-2.28776	0.133695	0.102164	0.0646794	3.05358e-05
Peroxisomal membrane protein 11B	PEX11B	O96011	-2.20675	0.000384227	0.0510717	0.46709	0.00937083
Rabenosyn-5	RBSN	Q9H1K0	-2.65907	0.0882597	0.000287644	0.71452	1.41767e-08
mRNA-decapping enzyme 1A	DCP1A	Q9NPI6	-2.31533	0.00361335	0.0236887	0.0207287	0.0756953
Peroxisomal multifunctional enzyme type 2	HSD17B4	P51659	-2.13458	0.166706	0.806305	0.0418022	8.08811e-08
G-protein coupled receptor 183	GPR183	P32249	-2.21526	0.426404	0.0801911	0.0841571	4.45245e-06
60S ribosomal protein L13a	RPL13A	P40429	-2.36429	0.7822	0.272574	0.326748	1.22187e-12
MICOS complex subunit MIC60	IMMT	Q16891	-2.47621	0.0775926	0.613358	0.213037	1.66484e-10
Putative tRNA	FTSJ1	Q9UET6	-2.52729	0.0577879	0.014388	0.376454	1.06085e-06
Centromere/kinetochore protein zw10 homolog	ZW10	O43264	-2.3971	0.138148	0.803349	0.330266	5.85741e-12
Ubiquinone biosynthesis monooxygenase COQ6, mitochondrial	COQ6	Q9Y2Z9	-2.5894	0.0947516	0.363249	0.405324	3.77344e-12
60S acidic ribosomal protein P2	RPLP2	P05387	-2.74797	0.276674	0.00321821	0.98455	3.00867e-12
Extended synaptotagmin-1	ESYT1	Q9BSJ8	-2.26155	0.980851	0.0424003	0.0781333	1.29896e-07
Nucleoporin-like protein 2	NUPL2	O15504	-2.46057	0.571467	5.51358e-05	0.112837	1.66892e-06
Polypeptide N-acetylgalactosaminyltransferase 12	GALNT12	Q8IXK2	-2.28548	0.381342	0.0433628	0.0479861	1.96513e-05
Splicing factor, suppressor of white-apricot homolog	SFSWAP	Q12872	-2.09699	0.116048	0.000679746	0.0287673	0.217909
Adenine DNA glycosylase	MUTYH	Q9UIF7	-2.55526	0.434525	0.0147168	0.250393	4.88875e-09
Anaphase-promoting complex subunit 7	ANAPC7	Q9UJX3	-2.50914	0.841028	0.0108501	0.276203	4.09105e-11
Pre-mRNA-splicing factor ATP-dependent RNA helicase DHX15	DHX15	O43143	-2.3353	0.42685	0.00407659	0.0803385	8.64772e-05
Tetraspanin-32	TSPAN32	Q96QS1	-2.66351	0.0367102	3.63356e-07	0.864629	0.000941821
TATA-box-binding protein	TBP	P20226	-2.35412	0.698707	0.000146893	0.0761493	0.000540831
Replication protein A 70 kDa DNA-binding subunit	RPA1	P27694	-2.45181	0.00930227	0.102067	0.424602	1.81373e-06
Protein FAM111A	FAM111A	Q96PZ2	-2.4751	0.67155	0.00028585	0.30652	1.3944e-08
Phosphatidylinositol 4-kinase alpha	PI4KA	P42356	-2.67688	0.848095	1.90072e-07	0.639329	1.30807e-06
Zinc finger and BTB domain-containing protein 25	ZBTB25	P24278	-2.52868	0.4351	0.000407667	0.233634	4.0639e-06
Stathmin-3	STMN3	Q9NZ72	-2.69833	0.33645	1.26378e-05	0.961534	6.04079e-08
Stress-70 protein, mitochondrial	HSPA9	P38646	-2.47824	0.0256946	0.528821	0.234919	4.50285e-09
DNA mismatch repair protein Mlh1	MLH1	P40692	-2.59065	0.10825	0.309938	0.587016	6.11062e-13
Phosphatidylcholine translocator ABCB4	ABCB4	P21439	-2.44977	0.519306	0.00150983	0.142935	6.2745e-06
Activating transcription factor 7-interacting protein 2	ATF7IP2	Q5U623	-2.44458	0.744211	0.00181693	0.170734	1.9527e-08
Exosome component 10	EXOSC10	Q01780	-2.64798	0.761039	0.000313637	0.845165	8.65654e-11
Carbohydrate sulfotransferase 12	CHST12	Q9NRB3	-2.76263	0.00415312	0.0455756	0.260764	4.18484e-07
Ankyrin repeat and zinc finger domain-containing protein 1	ANKZF1	Q9H8Y5	-2.55655	0.702553	0.000236905	0.244022	5.63573e-07
Lariat debranching enzyme	DBR1	Q9UK59	-2.2125	0.182215	0.321808	0.110614	8.22918e-07
Replication factor C subunit 1	RFC1	P35251	-2.36206	0.0634369	0.121266	0.145102	4.52704e-06
Origin recognition complex subunit 5	ORC5	O43913	-2.23945	0.00315578	0.655119	0.873137	1.07354e-08
Dynein heavy chain domain-containing protein 1	DNHD1	Q96M86	-2.68848	0.110677	7.47715e-05	0.604394	2.86742e-06
Zinc finger protein 14	ZNF14	P17017	-2.02485	0.502694	0.29023	0.0196938	5.35939e-05
Interleukin-2 receptor subunit beta	IL2RB	P14784	-2.22252	0.977041	0.0388024	0.0257801	4.9831e-06
Nucleoporin NDC1	NDC1	Q9BTX1	-1.99883	0.755591	0.835736	0.00148554	1.7143e-05
Potassium voltage-gated channel subfamily A member 5	KCNA5	P22460	-2.37751	0.148092	0.00825275	0.0821197	0.000229911
Eukaryotic initiation factor 4A-II	EIF4A2	Q14240	-2.32094	0.0425495	0.000236905	0.977397	0.000308598
Nuclear-interacting partner of ALK	ZC3HC1	Q86WB0	-2.68906	0.51827	0.00380326	0.84536	2.20081e-12
EKC/KEOPS complex subunit TP53RK	TP53RK	Q96S44	-2.3736	0.121087	0.178671	0.197871	1.08626e-07
40S ribosomal protein S11	RPS11	P62280	-2.31574	0.816069	0.0353178	0.21012	1.4078e-08
C-type lectin domain family 2 member D	CLEC2D	Q9UHP7	-2.50138	0.438839	0.00211655	0.367521	1.46545e-07
Brain mitochondrial carrier protein 1	SLC25A14	O95258	-2.51826	0.617072	2.41538e-05	0.159884	7.61326e-07
Hepatocyte growth factor-like protein	MST1	P26927	-2.76365	0.0544728	1.08983e-05	0.91549	1.30402e-06
TBC1 domain family member 4	TBC1D4	O60343	-2.50898	0.282299	3.74762e-05	0.484009	3.49795e-05
ATP-dependent RNA helicase DDX24	DDX24	Q9GZR7	-2.61653	0.133487	0.024063	0.549103	9.93862e-10
TBC1 domain family member 9B	TBC1D9B	Q66K14	-2.69346	0.0544138	0.00115455	0.930207	1.28529e-08
AP-1 complex subunit gamma-like 2	AP1G2	O75843	-2.41382	0.271502	0.00369655	0.585467	3.26837e-07
Homeobox protein TGIF2	TGIF2	Q9GZN2	-2.44735	0.935425	0.561288	0.560357	3.1157e-18
40S ribosomal protein S6	RPS6	P62753	-2.2563	0.994761	0.00150833	0.351427	1.11739e-11
Probable dolichyl pyrophosphate Glc1Man9GlcNAc2 alpha-1,3-glucosyltransferase	ALG8	Q9BVK2	-2.50994	0.00676382	0.652452	0.632459	1.52457e-10
Apoptosis-inducing factor 1, mitochondrial	AIFM1	O95831	-2.46149	0.0130253	0.82069	0.40108	3.044e-10
Probable ribonuclease ZC3H12B	ZC3H12B	Q5HYM0	-2.04783	0.528598	0.0814501	0.00903546	0.00133598
C-C chemokine receptor type 6	CCR6	P51684	-2.34966	0.88804	0.139771	0.119358	7.75376e-11
Upstream-binding protein 1	UBP1	Q9NZI7	-2.36722	0.501411	0.0673975	0.0538309	4.67024e-07
Asparagine synthetase [glutamine-hydrolyzing]	ASNS	P08243	-2.53829	0.0476786	0.00170891	0.594187	6.68388e-06
Beta-galactoside alpha-2,6-sialyltransferase 1	ST6GAL1	P15907	-2.44332	0.0554736	0.298728	0.954756	1.35898e-11
Putative nascent polypeptide-associated complex subunit alpha-like protein	NACA4P	Q9BZK3	-2.35849	0.655455	0.4493	0.0582605	4.14064e-15
Protein Red	IK	Q13123	-3.027	0.0777033	0.135447	0.48661	3.48707e-16
Hamartin	TSC1	Q92574	-2.60396	0.435306	0.000238679	0.373761	3.93341e-07
Oviduct-specific glycoprotein	OVGP1	Q12889	-2.63297	0.112001	0.00169904	0.215232	4.99572e-06
PWWP domain-containing DNA repair factor 3A	PWWP3A	Q2TAK8	-2.37187	0.0757504	9.88119e-05	0.0319259	1.74587e-07
Glutamine-dependent NAD	NADSYN1	Q6IA69	-2.49557	0.552843	0.00367799	0.578302	3.05921e-09
Endoplasmic reticulum resident protein 29	ERP29	P30040	-2.48239	0.041867	0.206834	0.610027	5.28761e-18
IgGFc-binding protein	FCGBP	Q9Y6R7	-2.72	0.0759565	0.00140074	0.832152	1.20565e-08
Zinc finger protein 589	ZNF589	Q86UQ0	-2.51893	0.449728	1.84053e-05	0.239012	0.000113859
Retrotransposon Gag-like protein 6	RTL6	Q6ICC9	-2.20912	0.342105	0.463642	0.0209605	1.26669e-06
AN1-type zinc finger protein 1	ZFAND1	Q8TCF1	-2.08029	0.114525	0.00415379	0.0108009	0.184289
Nucleoside diphosphate-linked moiety X motif 13	NUDT13	Q86X67	-2.56887	0.0998538	0.00386926	0.0678899	9.02015e-05
Acylphosphatase-1	ACYP1	P07311	-2.54617	0.415408	7.88183e-06	0.304636	0.000106462
ATP-dependent RNA helicase A	DHX9	Q08211	-2.63504	0.182676	0.98235	0.0931939	6.06443e-14
Band 4.1-like protein 2	EPB41L2	O43491	-2.70092	0.327304	0.0708102	0.0298345	5.06057e-09
NFATC2-interacting protein	NFATC2IP	Q8NCF5	-2.33094	0.900877	0.00302871	0.520493	2.24729e-08
DAP3-binding cell death enhancer 1	DELE1	Q14154	-2.75468	0.235509	1.79004e-05	0.930588	4.94529e-15
Peroxisome biogenesis factor 1	PEX1	O43933	-2.31584	0.22543	0.00941215	0.0232123	0.00144996
Natural killer cell receptor 2B4	CD244	Q9BZW8	-2.67302	0.725293	9.36048e-05	0.581267	4.03968e-09
60S ribosomal protein L12	RPL12	P30050	-2.62755	0.449728	0.000396297	0.747521	3.86428e-09
60S ribosomal protein L36a-like	RPL36AL	Q969Q0	-2.34916	0.442116	0.208059	0.0966285	4.32719e-13
Fibroblast growth factor 9	FGF9	P31371	-2.04177	0.612654	0.0415186	0.00815264	0.00291274
Required for meiotic nuclear division protein 1 homolog	RMND1	Q9NWS8	-2.1649	0.207096	0.762001	0.000558861	0.000268084
Zinc finger and SCAN domain-containing protein 18	ZSCAN18	Q8TBC5	-2.6932	0.0615384	3.78195e-06	0.375257	0.000690025
Germinal-center associated nuclear protein	MCM3AP	O60318	-2.43874	0.721665	0.000869235	0.806173	5.75862e-09
A-kinase anchor protein 9	AKAP9	Q99996	-2.23534	0.779042	0.0895955	0.0717706	2.4344e-07
Tubulin polymerization-promoting protein family member 3	TPPP3	Q9BW30	-2.62792	0.13293	0.00101435	0.425685	8.39627e-07
Zinc finger CW-type PWWP domain protein 1	ZCWPW1	Q9H0M4	-2.73257	0.0336041	0.000277394	0.738392	1.32491e-06
28S ribosomal protein S18b, mitochondrial	MRPS18B	Q9Y676	-2.60934	0.0238869	0.569079	0.447657	7.40245e-12
Succinate dehydrogenase [ubiquinone] flavoprotein subunit, mitochondrial	SDHA	P31040	-2.79876	0.0176612	0.163069	0.75438	9.90899e-15
Ena/VASP-like protein	EVL	Q9UI08	-2.80834	0.00693848	0.00156173	0.29551	1.52878e-05
Zinc finger and BTB domain-containing protein 3	ZBTB3	Q9H5J0	-2.52414	0.256962	0.144036	0.670884	1.47194e-12
Nuclear factor of activated T-cells, cytoplasmic 3	NFATC3	Q12968	-2.23842	0.123089	0.00368888	0.0742662	0.00646609
Ribosomal RNA-processing protein 8	RRP8	O43159	-2.22143	0.140617	0.00225432	0.638772	1.38515e-06
Bone morphogenetic protein receptor type-1A	BMPR1A	P36894	-2.07349	0.00929021	0.566374	0.00420267	0.0240179
60S ribosomal protein L19	RPL19	P84098	-2.6216	0.462428	0.0116897	0.697427	7.8436e-12
Acyl-coenzyme A thioesterase THEM4	THEM4	Q5T1C6	-2.29721	0.92474	0.214048	0.0383338	2.37931e-09
DNA-binding protein RFX5	RFX5	P48382	-2.88971	0.808354	0.000353562	0.764382	8.73087e-16
YEATS domain-containing protein 2	YEATS2	Q9ULM3	-2.54145	0.297756	0.00874277	0.333161	3.11519e-08
ATP-binding cassette sub-family F member 3	ABCF3	Q9NUQ8	-2.59373	0.0527072	0.0199198	0.202745	1.32482e-06
Exosome complex component RRP43	EXOSC8	Q96B26	-2.6137	0.863203	0.000306471	0.251779	4.32448e-09
Vezatin	VEZT	Q9HBM0	-2.17825	0.00365953	0.436061	0.0274306	0.00476211
Abl interactor 2	ABI2	Q9NYB9	-2.08025	0.482596	0.123501	0.0200822	0.000174162
PiggyBac transposable element-derived protein 1	PGBD1	Q96JS3	-2.22997	0.971096	0.00597013	0.0167581	0.00013634
Anaphase-promoting complex subunit 4	ANAPC4	Q9UJX5	-2.58802	0.200941	7.79128e-05	0.165344	0.000187588
T-cell differentiation antigen CD6	CD6	P30203	-2.38722	0.739421	0.000819373	0.235211	2.82624e-06
Scm-like with four MBT domains protein 1	SFMBT1	Q9UHJ3	-2.30875	0.0999991	0.306351	0.00635012	4.00649e-09
Cleavage and polyadenylation specificity factor subunit 6	CPSF6	Q16630	-2.10399	0.106958	0.299088	0.00518566	4.48692e-07
Bardet-Biedl syndrome 2 protein	BBS2	Q9BXC9	-2.39896	0.56396	0.000209396	0.0841571	2.15482e-06
Store-operated calcium entry-associated regulatory factor	SARAF	Q96BY9	-2.29543	0.000740861	0.121523	0.0312192	0.0352871
Serine/threonine-protein kinase 36	STK36	Q9NRP7	-2.59737	0.178802	7.5164e-05	0.22796	0.000104422
Uncharacterized protein C3orf18	C3orf18	Q9UK00	-2.60202	0.324406	0.000625188	0.794872	9.34494e-09
Eomesodermin homolog	EOMES	O95936	-2.27882	0.392202	0.25692	0.0172901	2.0803e-06
Lanosterol synthase	LSS	P48449	-2.88185	0.00161622	8.66192e-06	0.627045	1.02334e-05
Zinc finger protein 512	ZNF512	Q96ME7	-2.52865	0.270922	6.02729e-06	0.146514	1.62197e-07
MORC family CW-type zinc finger protein 4	MORC4	Q8TE76	-2.146	0.563821	0.0672398	0.00679488	0.000520419
Importin-9	IPO9	Q96P70	-2.30036	0.63908	0.172327	0.0292918	2.1238e-07
Transmembrane protein 138	TMEM138	Q9NPI0	-2.53429	0.576121	0.0621693	0.0856766	2.043e-09
Armadillo-like helical domain-containing protein 3	ARMH3	Q5T2E6	-2.85769	0.177654	0.145599	0.717754	2.49559e-19
Vitamin D 25-hydroxylase	CYP2R1	Q6VVX0	-2.40438	0.563079	8.2031e-06	0.064479	0.00632219
GATOR complex protein WDR59	WDR59	Q6PJI9	-2.76481	0.0722517	0.00159439	0.883223	2.55491e-09
40S ribosomal protein S3	RPS3	P23396	-2.59734	0.545111	0.0652479	0.512087	3.21389e-13
Beta-citrylglutamate synthase B	RIMKLB	Q9ULI2	-2.71226	0.939922	8.2031e-06	0.429355	3.32202e-08
PC4 and SFRS1-interacting protein	PSIP1	O75475	-2.16706	0.197435	0.0873697	0.106776	4.9695e-05
Fanconi-associated nuclease 1	FAN1	Q9Y2M0	-2.60428	0.817369	1.84053e-05	0.408569	3.84703e-07
Protein O-mannosyl-transferase 1	POMT1	Q9Y6A1	-2.79114	0.0221142	7.1719e-05	0.507717	2.20313e-05
RNA-binding protein 4B	RBM4B	Q9BQ04	-2.40327	0.145463	0.108517	0.0763396	1.75203e-06
DNA polymerase epsilon subunit 3	POLE3	Q9NRF9	-2.66329	0.321271	0.577609	0.442456	7.6599e-17
Presequence protease, mitochondrial	PITRM1	Q5JRX3	-2.67139	0.0226222	0.072724	0.0665535	1.7831e-06
Rho GTPase-activating protein 17	ARHGAP17	Q68EM7	-2.83734	0.0136021	0.00515299	0.985512	1.04347e-09
ATP-dependent RNA helicase DDX55	DDX55	Q8NHQ9	-2.68658	0.455197	0.000247031	0.179695	5.95939e-07
E3 ubiquitin-protein ligase UHRF2	UHRF2	Q96PU4	-2.45896	0.649035	0.00132475	0.0926028	6.71795e-08
Aldo-keto reductase family 1 member B1	AKR1B1	P15121	-2.45151	0.133068	0.297645	0.117852	1.20814e-08
Protein PBDC1	PBDC1	Q9BVG4	-2.55197	0.59385	0.114149	0.0914395	1.48465e-10
Adenosine kinase	ADK	P55263	-2.42151	0.203446	0.100628	0.110614	2.25469e-07
Voltage-dependent calcium channel subunit alpha-2/delta-2	CACNA2D2	Q9NY47	-2.53626	0.195591	0.00385471	0.245301	1.59316e-06
Protein RUFY3	RUFY3	Q7L099	-2.62936	0.304448	0.0659604	0.264066	6.36148e-11
Ribonuclease P/MRP protein subunit POP5	POP5	Q969H6	-2.6916	0.765726	0.000891482	0.205487	9.44332e-11
Nuclear RNA export factor 1	NXF1	Q9UBU9	-2.832	0.874196	0.000228087	0.704377	1.16035e-13
Elongation factor-like GTPase 1	EFL1	Q7Z2Z2	-2.45957	0.739004	0.0129496	0.179568	1.36384e-08
Histone-lysine N-methyltransferase EZH1	EZH1	Q92800	-2.50335	0.548553	0.00116168	0.0417805	3.63352e-05
DNA-directed RNA polymerase III subunit RPC6	POLR3F	Q9H1D9	-2.42014	0.251268	0.00127701	0.163863	8.85522e-05
Sulfhydryl oxidase 2	QSOX2	Q6ZRP7	-2.94671	0.414716	8.2031e-06	0.475091	6.74454e-09
Protein angel homolog 2	ANGEL2	Q5VTE6	-2.03692	0.0588731	0.00704779	0.00138072	3.41908e-05
N-alpha-acetyltransferase 35, NatC auxiliary subunit	NAA35	Q5VZE5	-2.36686	0.908013	0.0125337	0.041765	1.44065e-06
Protein MIS12 homolog	MIS12	Q9H081	-2.48165	0.979883	0.00170358	0.0932319	3.67143e-07
Mitochondrial enolase superfamily member 1	ENOSF1	Q7L5Y1	-2.62335	0.870054	0.000492581	0.283486	7.8087e-09
Translation initiation factor eIF-2B subunit alpha	EIF2B1	Q14232	-2.82071	0.844153	0.00557724	0.704377	2.10165e-15
Mothers against decapentaplegic homolog 3	SMAD3	P84022	-2.7952	0.114686	0.00406227	0.0225106	8.65186e-06
Zinc finger protein 830	ZNF830	Q96NB3	-2.426	0.0765847	0.0642978	0.0961971	9.89461e-06
Trans-acting T-cell-specific transcription factor GATA-3	GATA3	P23771	-2.43557	0.0219638	0.0957563	0.547675	2.16883e-07
Serine/threonine-protein kinase PRP4 homolog	PRPF4B	Q13523	-2.57505	0.112621	1.46772e-09	0.264253	0.121279
Zinc finger protein 532	ZNF532	Q9HCE3	-2.5356	0.0189925	0.00753796	0.0230269	0.0043495
Dynein regulatory complex protein 9	IQCG	Q9H095	-2.33363	0.148879	0.0629004	0.0173141	0.000261066
LIM domain-binding protein 2	LDB2	O43679	-2.5535	0.11192	0.033022	0.00110726	0.00123435
Protein FAM43A	FAM43A	Q8N2R8	-2.54116	0.784645	9.52307e-05	0.0967277	1.50467e-05
Linker for activation of T-cells family member 1	LAT	O43561	-2.9243	0.00256236	0.000423869	0.732331	1.47537e-06
Zinc finger protein 212	ZNF212	Q9UDV6	-2.43754	0.921547	0.0402489	0.122081	1.40935e-09
Zinc finger and SCAN domain-containing protein 21	ZSCAN21	Q9Y5A6	-2.85665	0.682332	0.00209749	0.747613	3.22788e-17
GATOR complex protein NPRL2	NPRL2	Q8WTW4	-2.85519	0.449768	6.02729e-06	0.630892	1.52192e-08
DNA	DNMT1	P26358	-2.8473	0.00257004	0.000884231	0.712178	2.86418e-06
Zinc finger and SCAN domain-containing protein 16	ZSCAN16	Q9H4T2	-2.69397	0.209642	0.0086913	0.0908061	1.92754e-07
GON-4-like protein	GON4L	Q3T8J9	-2.66077	0.685978	0.398945	0.0724184	2.98914e-14
tRNA	NSUN2	Q08J23	-2.51389	0.616573	0.0174478	0.0933001	3.80911e-08
Fc receptor-like protein 1	FCRL1	Q96LA6	-2.6727	0.166719	3.51248e-05	0.367521	1.95956e-05
Nuclear receptor coactivator 5	NCOA5	Q9HCD5	-2.52164	0.976778	0.144327	0.112175	1.57946e-12
Natural cytotoxicity triggering receptor 3	NCR3	O14931	-2.2643	0.139828	0.0505706	0.00518566	7.32707e-09
S-adenosylmethionine synthase isoform type-2	MAT2A	P31153	-2.7047	0.433056	0.00327527	0.840854	5.44839e-12
tRNA:m	TRMT13	Q9NUP7	-2.53805	0.0206586	0.000107281	0.0575581	0.0388794
Mothers against decapentaplegic homolog 7	SMAD7	O15105	-2.12007	0.635086	0.0013058	0.00296855	0.00561998
S-adenosyl-L-methionine-dependent tRNA 4-demethylwyosine synthase	TYW1	Q9NV66	-2.60784	0.0261411	0.0981217	0.138099	3.97131e-07
Heterogeneous nuclear ribonucleoprotein D-like	HNRNPDL	O14979	-2.69201	0.0498379	0.0120269	0.602817	9.38193e-12
Zinc finger protein 202	ZNF202	O95125	-2.83034	0.176207	0.00115181	0.123293	2.25279e-07
Heterogeneous nuclear ribonucleoprotein H	HNRNPH1	P31943	-2.43878	0.130446	0.0601396	0.0557263	8.5936e-06
Endoplasmic reticulum membrane-associated RNA degradation protein	ERMARD	Q5T6L9	-2.80311	0.988023	7.78665e-06	0.245709	2.61193e-08
Protein misato homolog 1	MSTO1	Q9BUK6	-2.83275	0.75302	0.038237	0.313042	2.10165e-15
Cilia- and flagella-associated protein 298	CFAP298	P57076	-2.65509	0.067173	0.252118	0.76497	2.04763e-13
Cryptochrome-1	CRY1	Q16526	-2.2636	0.290001	0.00611011	0.0125662	0.00580406
Rho guanine nucleotide exchange factor 9	ARHGEF9	O43307	-2.4712	0.0846773	0.69752	0.0323104	1.78747e-08
Interferon-inducible double-stranded RNA-dependent protein kinase activator A	PRKRA	O75569	-2.45551	0.208552	0.0444949	0.082664	1.43817e-06
Cryptochrome-2	CRY2	Q49AN0	-2.78561	0.134171	0.000304752	0.287169	6.7303e-07
Zinc finger protein 232	ZNF232	Q9UNY5	-2.85971	0.0840919	0.000374362	0.506172	4.04042e-08
Non-POU domain-containing octamer-binding protein	NONO	Q15233	-2.50389	0.0970485	0.803415	0.0626538	4.22078e-10
Tyrosine-protein kinase Lck	LCK	P06239	-2.7286	0.0214674	0.0326725	0.428775	1.29026e-08
Enoyl-CoA hydratase domain-containing protein 2, mitochondrial	ECHDC2	Q86YB7	-2.69325	0.428444	0.00027858	0.155628	8.36022e-07
T-cell surface antigen CD2	CD2	P06729	-2.53306	0.118021	0.125767	0.0966285	7.58699e-08
Nucleolus and neural progenitor protein	NEPRO	Q6NW34	-2.35446	0.327174	0.0561158	0.00737954	0.000118752
TATA-binding protein-associated factor 172	BTAF1	O14981	-2.54695	0.22069	1.77895e-05	0.0276322	0.0135242
Transmembrane channel-like protein 6	TMC6	Q7Z403	-2.62305	0.528264	0.00992487	0.0453623	1.27902e-07
H/ACA ribonucleoprotein complex subunit DKC1	DKC1	O60832	-2.52983	0.0724675	0.330426	0.0588586	4.74398e-08
2-hydroxyacyl-CoA lyase 1	HACL1	Q9UJ83	-2.75607	0.0102886	0.46634	0.2273	6.91431e-11
Transcription termination factor 4, mitochondrial	MTERF4	Q7Z6M4	-2.63779	0.626761	0.0151451	0.122486	1.61621e-12
Pro-interleukin-16 [Cleaved into: Interleukin-16	IL16	Q14005	-2.98885	0.0260437	0.0142113	0.626675	1.10929e-11
Protein-cysteine N-palmitoyltransferase HHAT	HHAT	Q5VTY9	-2.27298	0.637779	0.0428713	0.00658168	1.43218e-06
Protein kinase C-binding protein NELL2	NELL2	Q99435	-2.4105	0.122943	0.0860137	0.203045	3.22634e-07
GPI ethanolamine phosphate transferase 2	PIGG	Q5H8A4	-2.81612	0.125037	1.73678e-05	0.372509	5.56049e-06
Prostaglandin D2 receptor	PTGDR	Q13258	-2.18831	0.53455	0.0120269	0.00182317	0.0123081
Putative zinc finger protein 137	ZNF137P	P52743	-2.46238	0.495864	0.000448469	0.0219814	0.000757112
Terminal nucleotidyltransferase 4A	TENT4A	Q5XG87	-2.70813	0.818489	0.0110558	0.146379	3.85207e-11
Vacuolar protein-sorting-associated protein 36	VPS36	Q86VN1	-2.35296	0.0417186	0.0195665	0.0154472	0.00881296
Fas apoptotic inhibitory molecule 3	FCMR	O60667	-2.88399	0.0136127	0.00301031	0.540658	4.01621e-08
RNA-binding protein 6	RBM6	P78332	-2.66784	0.0669657	0.000374098	0.145102	0.000130938
Tetratricopeptide repeat protein 19, mitochondrial	TTC19	Q6DKK2	-2.46873	0.121087	0.0711533	0.0274729	1.59258e-05
Type 1 phosphatidylinositol 4,5-bisphosphate 4-phosphatase	PIP4P1	Q86T03	-2.77398	0.481994	0.0068364	0.291632	3.27716e-11
Sodium-dependent phosphate transporter 1	SLC20A1	Q8WUM9	-2.30832	0.0428514	0.200886	0.0354139	0.000130515
60S ribosomal protein L10	RPL10	P27635	-2.92371	0.0901589	0.133485	0.265348	1.51372e-13
60S ribosomal protein L3	RPL3	P39023	-2.59749	0.252784	0.164216	0.2544	1.87289e-11
Protein Wnt-10b	WNT10B	O00744	-2.85555	0.0623449	0.000204003	0.392332	6.06987e-07
Leukocyte receptor cluster member 8	LENG8	Q96PV6	-2.56614	0.052801	0.191123	0.0549772	3.36641e-07
Translation initiation factor eIF-2B subunit delta	EIF2B4	Q9UI10	-2.85835	0.346309	0.000247031	0.337735	4.42041e-09
Phosphatidate phosphatase LPIN1	LPIN1	Q14693	-2.55286	0.0241718	0.00764073	0.882525	2.72222e-07
Genetic suppressor element 1	GSE1	Q14687	-3.00866	0.0575272	0.000131252	0.587022	8.01776e-09
F-box only protein 21	FBXO21	O94952	-2.37471	0.485647	0.407775	0.0101114	6.5987e-08
Serine/arginine repetitive matrix protein 2	SRRM2	Q9UQ35	-2.76641	0.372703	0.00128646	0.0856436	1.63748e-07
60S ribosomal protein L6	RPL6	Q02878	-2.50096	0.66641	0.614799	0.00641651	5.7618e-13
Peroxisomal biogenesis factor 3	PEX3	P56589	-2.52004	0.0487555	0.349252	0.0464299	2.19589e-07
Putative RNA-binding protein Luc7-like 1	LUC7L	Q9NQ29	-2.68959	0.145764	0.593415	0.0411439	1.72342e-11
DNA topoisomerase 2-beta	TOP2B	Q02880	-2.352	0.291025	0.0486871	0.0320209	2.26856e-05
Transcriptional repressor CTCF	CTCF	P49711	-2.50743	0.224924	0.775678	0.00986879	2.66773e-09
T-cell surface glycoprotein CD1c	CD1C	P29017	-2.80404	0.061814	0.0143954	0.0787519	2.69908e-07
Peroxisomal membrane protein PMP34	SLC25A17	O43808	-2.61691	0.194662	0.00770734	0.0447164	6.83458e-06
CD160 antigen	CD160	O95971	-2.34904	0.531816	0.0889266	0.00478203	2.15224e-05
Protein yippee-like 1	YPEL1	O60688	-2.87662	0.688378	8.75135e-05	0.00322329	4.67711e-07
Nuclear pore complex-interacting protein family member A1	NPIPA1	Q9UND3	-2.91032	0.0190529	0.00162731	0.299624	3.2458e-07
Zinc finger and SCAN domain-containing protein 2	ZSCAN2	Q7Z7L9	-2.55017	0.140951	0.474623	0.0628758	7.58579e-10
Zinc finger protein 671	ZNF671	Q8TAW3	-2.89806	0.965034	0.000302215	0.216737	2.08795e-11
Periodic tryptophan protein 1 homolog	PWP1	Q13610	-2.74156	0.117523	0.226047	0.147859	1.5487e-11
Putative uncharacterized protein encoded by AGPAT4-IT1	AGPAT4-IT1	Q9H0P7	-2.59934	0.349446	0.000863392	0.0574001	2.33904e-05
Membrane-associated progesterone receptor component 2	PGRMC2	O15173	-2.63107	0.146645	0.0182607	0.0557625	1.58969e-06
Platelet-activating factor acetylhydrolase 2, cytoplasmic	PAFAH2	Q99487	-2.72056	0.1797	0.000615386	0.224057	9.58345e-07
Gamma-tubulin complex component 5	TUBGCP5	Q96RT8	-2.71848	0.886999	1.73678e-05	0.093013	1.97668e-06
Tripartite motif-containing protein 44	TRIM44	Q96DX7	-2.88199	0.958157	0.00139239	0.32716	1.3179e-13
Zinc finger and BTB domain-containing protein 5	ZBTB5	O15062	-2.84922	0.154465	0.00910241	0.11745	6.66299e-09
Phosphatidylinositol 3-kinase regulatory subunit alpha	PIK3R1	P27986	-2.28795	0.113542	0.190281	0.00240211	5.106e-09
PR domain zinc finger protein 4	PRDM4	Q9UKN5	-2.72199	0.0579469	0.0885164	0.0512672	9.32779e-08
YTH domain-containing family protein 1	YTHDF1	Q9BYJ9	-2.70434	0.0442038	0.111633	0.105257	2.21371e-08
LETM1 domain-containing protein 1	LETMD1	Q6P1Q0	-2.71685	0.0498379	0.0514643	0.0456591	7.05254e-07
Ribosome-recycling factor, mitochondrial	MRRF	Q96E11	-2.97213	0.579684	2.99797e-07	0.412039	7.01541e-08
60S ribosomal protein L4	RPL4	P36578	-2.7916	0.991783	0.00205472	0.218449	7.74164e-12
Zinc finger protein 26	ZNF26	P17031	-2.51293	0.247343	0.00202554	0.0755301	5.54938e-05
Fumarylacetoacetate hydrolase domain-containing protein 2A	FAHD2A	Q96GK7	-2.71626	0.0336065	0.0125968	0.201986	6.71622e-07
Probable ATP-dependent RNA helicase DDX46	DDX46	Q7L014	-2.72602	0.340811	0.15747	0.205474	3.54777e-13
Interleukin-24	IL24	Q13007	-2.9979	0.139305	1.26378e-05	0.672314	1.04079e-08
Calcium/calmodulin-dependent protein kinase type 1	CAMK1	Q14012	-2.78279	0.0500066	0.000915864	0.22102	3.61688e-06
Uncharacterized protein KIAA0355	KIAA0355	O15063	-2.73672	0.235509	0.00014718	0.0452691	7.41158e-05
Methionine aminopeptidase 1	METAP1	P53582	-2.60705	0.987086	0.0738716	0.010715	1.02734e-09
Periphilin-1	PPHLN1	Q8NEY8	-2.8123	0.120392	0.0640717	0.59561	2.59927e-13
Zinc finger protein 133	ZNF133	P52736	-3.17851	0.0429509	0.000683584	0.504925	3.4252e-11
Poly [ADP-ribose] polymerase 2	PARP2	Q9UGN5	-2.90038	0.0122697	0.0677373	0.0625408	6.37142e-08
ATP-binding cassette sub-family D member 4	ABCD4	O14678	-2.88174	0.454753	0.00136272	0.125199	4.74551e-14
Dipeptidase 2	DPEP2	Q9H4A9	-2.86374	0.226774	0.0238452	0.0753397	5.35867e-10
Mitochondrial import inner membrane translocase subunit Tim21	TIMM21	Q9BVV7	-2.70358	0.0825417	0.104309	0.101616	5.99795e-09
40S ribosomal protein S4, X isoform	RPS4X	P62701	-2.69565	0.772688	0.14315	0.0312829	6.15069e-12
Eukaryotic translation initiation factor 3 subunit F	EIF3F	O00303	-2.71013	0.101017	0.259526	0.473219	1.89771e-13
DENN domain-containing protein 2D	DENND2D	Q9H6A0	-2.54981	0.0874332	0.414236	0.0720832	4.22589e-09
Pigment epithelium-derived factor	SERPINF1	P36955	-2.65032	0.191426	0.0157672	0.0115983	1.32146e-05
Protein kinase C theta type	PRKCQ	Q04759	-2.84362	0.0336041	0.0417438	0.194673	3.28352e-09
Acetyl-CoA carboxylase 2	ACACB	O00763	-2.62599	0.68963	5.0222e-05	0.0320209	2.54378e-06
Zinc finger protein 211	ZNF211	Q13398	-2.95376	0.729401	0.000144519	0.0712495	4.49279e-09
Phosphatidylinositol transfer protein beta isoform	PITPNB	P48739	-2.76628	0.224893	0.158398	0.136429	3.60663e-12
tRNA-splicing endonuclease subunit Sen2	TSEN2	Q8NCE0	-2.79013	0.24447	0.00112118	0.11953	2.1992e-07
60S ribosomal protein L14	RPL14	P50914	-2.67053	0.386197	0.956133	0.0358214	1.83616e-14
Zinc finger protein 544	ZNF544	Q6NX49	-3.00892	0.0205557	0.00857133	0.436975	2.72572e-10
28S ribosomal protein S6, mitochondrial	MRPS6	P82932	-2.53814	0.510276	0.0212249	0.0154472	1.16284e-09
E3 ubiquitin-protein ligase Jade-2	JADE2	Q9NQC1	-2.74322	0.0610183	0.139328	0.169666	4.15936e-10
Neurotrophin receptor-interacting factor homolog	ZNF274	Q96GC6	-3.06057	0.0655114	0.000111887	0.788115	3.64468e-10
Nucleophosmin	NPM1	P06748	-2.62681	0.150653	0.194156	0.022321	4.09319e-08
Y+L amino acid transporter 2	SLC7A6	Q92536	-2.68577	0.347174	0.00177821	0.0256373	8.73318e-06
Putative SCAN domain-containing protein SCAND2P	SCAND2P	Q9GZW5	-2.4892	0.0997336	0.683721	0.0153869	4.25076e-08
Chloride intracellular channel protein 5	CLIC5	Q9NZA1	-2.41572	0.221969	0.722467	0.00708739	6.90191e-08
Lens fiber membrane intrinsic protein	LIM2	P55344	-2.54156	0.317714	0.0177536	0.00322329	0.000117762
Zinc finger protein 266	ZNF266	Q14584	-3.10966	0.340388	4.12669e-05	0.208121	8.99962e-10
Anaphase-promoting complex subunit 5	ANAPC5	Q9UJX4	-2.78505	0.382859	0.00390138	0.0297583	1.90645e-07
Secernin-1	SCRN1	Q12765	-2.77577	0.164502	0.190318	0.034249	3.25281e-10
Ceramide kinase	CERK	Q8TCT0	-3.10847	0.330722	0.00014718	0.288274	4.01465e-11
T-cell leukemia/lymphoma protein 1A	TCL1A	P56279	-3.12145	0.00376266	0.000396297	0.517472	6.71606e-08
Nuclear pore complex protein Nup85	NUP85	Q9BW27	-3.11596	0.0410964	3.8866e-05	0.523969	1.42859e-08
Zinc finger protein 706	ZNF706	Q9Y5V0	-2.93051	0.146393	0.0241644	0.132603	7.4534e-11
C2 domain-containing protein 2	C2CD2	Q9Y426	-3.05064	0.367044	6.5746e-05	0.113186	1.03229e-08
Heterogeneous nuclear ribonucleoprotein H3	HNRNPH3	P31942	-2.77131	0.0486257	0.104231	0.0291581	1.11237e-07
T-cell surface glycoprotein CD3 zeta chain	CD247	P20963	-2.74871	0.882124	0.0119364	0.0233799	1.31629e-09
Acyl-CoA dehydrogenase family member 11	ACAD11	Q709F0	-3.08508	0.997782	1.81981e-05	0.166346	2.5037e-11
CDK5 regulatory subunit-associated protein 1	CDK5RAP1	Q96SZ6	-3.11166	0.117358	0.0120269	0.310822	1.89771e-13
Gasdermin-B	GSDMB	Q8TAX9	-2.74193	0.0562572	0.00400863	0.0809996	9.15269e-06
E3 ubiquitin-protein ligase CBL-B	CBLB	Q13191	-2.28406	0.624207	0.702101	0.000440849	2.03886e-06
A-kinase anchor protein 8	AKAP8	O43823	-3.26316	0.272901	3.11465e-05	0.955661	1.02817e-14
Leukocyte immunoglobulin-like receptor subfamily A member 4	LILRA4	P59901	-2.59095	0.572317	0.00403768	0.00235909	0.000103135
TRAF3-interacting JNK-activating modulator	TRAF3IP3	Q9Y228	-2.97875	0.128619	0.000518956	0.374357	1.57668e-09
Dual specificity protein kinase CLK2	CLK2	P49760	-3.00644	0.129383	0.000166041	0.11745	2.24393e-07
High affinity immunoglobulin epsilon receptor subunit alpha	FCER1A	P12319	-2.70248	0.239663	0.000747691	0.0171413	0.000104907
Kinesin-like protein KIF3A	KIF3A	Q9Y496	-2.34531	0.0883706	0.335019	0.0030582	0.000175922
N-acetylglucosaminyl-phosphatidylinositol de-N-acetylase	PIGL	Q9Y2B2	-2.6364	0.584224	0.00149494	0.0047228	6.40587e-05
DNA polymerase subunit gamma-2, mitochondrial	POLG2	Q9UHN1	-3.0594	0.0592855	8.52895e-05	0.178311	3.84366e-07
DNA damage-binding protein 2	DDB2	Q92466	-2.98379	0.0230539	0.0312057	0.0703185	1.20977e-08
Coenzyme Q-binding protein COQ10 homolog A, mitochondrial	COQ10A	Q96MF6	-3.04827	0.982467	1.26378e-05	0.081823	1.00519e-09
PHD finger protein 1	PHF1	O43189	-2.91131	0.0256667	0.0918361	0.0685979	3.47986e-09
Conserved oligomeric Golgi complex subunit 2	COG2	Q14746	-2.85517	0.60216	0.0173795	0.0189809	6.62072e-10
Lysine-specific demethylase 2B	KDM2B	Q8NHM5	-2.66076	0.753421	0.38719	0.0121451	3.49412e-12
KAT8 regulatory NSL complex subunit 2	KANSL2	Q9H9L4	-2.8155	0.437148	1.81981e-05	0.0419862	1.06876e-08
Glyoxalase domain-containing protein 4	GLOD4	Q9HC38	-2.79033	0.280232	0.186064	0.00974176	6.64378e-10
40S ribosomal protein S25	RPS25	P62851	-2.89183	0.878782	6.6204e-05	0.128821	3.49452e-09
Nuclear factor of activated T-cells, cytoplasmic 2	NFATC2	Q13469	-2.55469	0.198204	0.437203	0.0115983	1.79151e-08
PAN2-PAN3 deadenylation complex catalytic subunit PAN2	PAN2	Q504Q3	-3.25786	0.0433096	1.22197e-05	0.214974	6.7735e-08
Interleukin-10 receptor subunit alpha	IL10RA	Q13651	-2.92149	0.0312556	0.0212249	0.126194	1.20565e-08
Zinc finger Ran-binding domain-containing protein 2	ZRANB2	O95218	-3.04523	0.00524161	4.73378e-06	0.210826	0.000368661
Nuclear valosin-containing protein-like	NVL	O15381	-3.1875	0.0581747	0.0041672	0.162696	4.27164e-11
Cell division cycle protein 16 homolog	CDC16	Q13042	-3.27316	0.0371119	1.53945e-05	0.337876	1.02362e-08
Trafficking protein particle complex subunit 2	TRAPPC2	P0DI81	-2.82955	0.769645	0.00307087	0.0231089	1.78428e-10
Zinc finger protein 419	ZNF419	Q96HQ0	-3.07385	0.507501	0.000344515	0.0698497	4.3619e-10
Serine/arginine-rich splicing factor 5	SRSF5	Q13243	-3.33063	0.00934307	1.26378e-05	0.828182	8.25445e-10
Histone-binding protein RBBP7	RBBP7	Q16576	-3.10612	0.022258	0.439116	0.0820655	2.42054e-14
Mitotic checkpoint protein BUB3	BUB3	O43684	-2.69648	0.227302	0.0436975	0.0384999	3.97189e-08
Proprotein convertase subtilisin/kexin type 7	PCSK7	Q16549	-2.86773	0.947041	0.0335856	0.0294904	1.22405e-12
RNA-binding protein 4	RBM4	Q9BWF3	-2.72047	0.269856	0.875443	0.0139688	7.85403e-13
L-lactate dehydrogenase B chain	LDHB	P07195	-3.01898	0.0219638	0.37822	0.137374	1.18795e-13
Actin-related protein 5	ACTR5	Q9H9F9	-3.17035	0.0155115	0.00109006	0.292175	2.82176e-09
Testis-expressed protein 10	TEX10	Q9NXF1	-2.92388	0.124659	0.00883858	0.0481385	2.61193e-08
Pleckstrin homology domain-containing family A member 1	PLEKHA1	Q9HB21	-2.59173	0.869114	0.0275248	0.000286075	1.23934e-05
P2Y purinoceptor 8	P2RY8	Q86VZ1	-2.8505	0.627754	0.371172	0.0177624	6.57508e-18
Ovarian cancer G-protein coupled receptor 1	GPR68	Q15743	-2.75124	0.0170833	0.0738716	0.0267384	3.88687e-06
Ribosome biogenesis protein BMS1 homolog	BMS1	Q14692	-3.13001	0.355865	0.101716	0.0350319	4.08878e-15
RNA-binding protein 5	RBM5	P52756	-3.20997	0.0442204	0.000352981	0.0686638	5.50098e-08
DNA repair protein complementing XP-G cells	ERCC5	P28715	-3.15898	0.286054	0.00630908	0.0660822	2.56008e-12
Intracellular hyaluronan-binding protein 4	HABP4	Q5JVS0	-2.70134	0.46627	0.0184321	0.023501	4.90269e-08
HLA class II histocompatibility antigen, DP alpha 1 chain	HLA-DPA1	P20036	-3.11491	0.025185	0.00294776	0.283183	6.62653e-10
Cleavage stimulation factor subunit 3	CSTF3	Q12996	-3.31505	0.167274	3.78195e-06	0.510237	4.17645e-11
Nuclear receptor subfamily 2 group C member 1	NR2C1	P13056	-2.89645	0.0646839	3.74762e-05	0.0521091	0.00023912
Formin-binding protein 4	FNBP4	Q8N3X1	-3.10387	0.827176	3.40206e-05	0.00752975	7.4499e-08
Mitogen-activated protein kinase kinase kinase 4	MAP3K4	Q9Y6R4	-2.89857	0.961928	0.0144108	0.00818519	5.72169e-11
Dedicator of cytokinesis protein 10	DOCK10	Q96BY6	-2.93432	0.00968168	0.0606316	0.0226637	5.88226e-07
Kinesin heavy chain isoform 5C	KIF5C	O60282	-2.65102	0.353369	0.00122027	0.0823142	2.54506e-06
ATP-dependent RNA helicase SUPV3L1, mitochondrial	SUPV3L1	Q8IYB8	-2.99992	0.0777656	0.0588463	0.0295943	6.78268e-10
Tumor necrosis factor receptor superfamily member 21	TNFRSF21	O75509	-2.8979	0.148092	0.000522087	0.00138072	0.000506157
Gamma-crystallin S	CRYGS	P22914	-3.10413	0.20784	0.000156347	0.135685	4.00083e-09
Galactose-3-O-sulfotransferase 4	GAL3ST4	Q96RP7	-3.21105	0.137381	0.000141691	0.11745	2.12693e-09
Polyhomeotic-like protein 1	PHC1	P78364	-3.13926	0.221539	0.00189036	0.0423635	5.72842e-10
Cardiotrophin-like cytokine factor 1	CLCF1	Q9UBD9	-3.40459	0.0184953	0.000587789	0.227763	3.60492e-11
Elongation of very long chain fatty acids protein 4	ELOVL4	Q9GZR5	-2.7471	0.639318	0.00690222	0.000558861	1.25731e-05
Glycylpeptide N-tetradecanoyltransferase 2	NMT2	O60551	-3.18849	0.0682939	0.0405581	0.16592	6.50741e-14
Bladder cancer-associated protein	BLCAP	P62952	-3.21763	0.0235319	0.00766994	0.0707463	8.65342e-10
Leucine-rich repeat neuronal protein 3	LRRN3	Q9H3W5	-3.24281	0.0239814	0.000141691	0.118069	9.00789e-08
N6-adenosine-methyltransferase catalytic subunit	METTL3	Q86U44	-3.10092	0.607098	6.77651e-06	0.0159307	1.892e-09
PC-esterase domain-containing protein 1A	PCED1A	Q9H1Q7	-3.42545	0.00424293	3.8866e-05	0.0655307	1.02621e-06
Signal transducer and activator of transcription 4	STAT4	Q14765	-2.99271	0.100973	0.0210003	0.00928121	5.9203e-08
Leucine-rich repeat-containing protein 36	LRRC36	Q1X8D7	-3.27435	0.347988	1.82284e-05	0.00612318	2.86307e-07
Eukaryotic translation initiation factor 3 subunit D	EIF3D	O15371	-3.44595	0.0274354	0.022338	0.534208	4.23156e-18
Oral-facial-digital syndrome 1 protein	OFD1	O75665	-3.15945	0.266629	0.00151457	0.0115206	5.59008e-09
Interleukin-7 receptor subunit alpha	IL7R	P16871	-3.01157	0.0616036	0.00732649	0.00722153	1.51638e-06
Ribonuclease 3	DROSHA	Q9NRR4	-3.51684	0.589857	0.000823255	0.137341	3.38753e-18
Zinc finger and BTB domain-containing protein 4	ZBTB4	Q9P1Z0	-3.38933	0.381596	0.002309	0.0604921	8.6372e-15
SURP and G-patch domain-containing protein 2	SUGP2	Q8IX01	-3.33882	0.507339	9.25023e-06	0.0312192	1.03419e-09
Synaptotagmin-like protein 2	SYTL2	Q9HCH5	-3.03223	0.0373866	0.0137624	0.000481259	4.25755e-05
Interleukin-11 receptor subunit alpha	IL11RA	Q14626	-3.64891	0.0107169	8.2031e-06	0.0692178	8.06756e-09
E3 ubiquitin-protein ligase TTC3	TTC3	P53804	-3.37849	0.000282908	0.0086913	0.271613	7.26711e-10
HLA class II histocompatibility antigen, DM alpha chain	HLA-DMA	P28067	-3.67257	0.00324631	0.00589791	0.237116	5.66138e-15
Heat shock cognate 71 kDa protein	HSPA8	P11142	-3.42804	0.0539744	0.0717188	0.0467631	1.28757e-15
DENN domain-containing protein 4C	DENND4C	Q5VZ89	-2.8696	0.288909	1.9668e-05	0.0760882	1.21208e-05
Butyrophilin subfamily 3 member A3	BTN3A3	O00478	-3.45096	0.0410747	0.00102196	0.138391	2.6557e-12
Elongator complex protein 2	ELP2	Q6IA86	-3.54672	0.0462878	0.00209911	0.04141	1.4532e-12
Probable ATP-dependent RNA helicase DDX5	DDX5	P17844	-3.4826	0.252543	1.90072e-07	0.127758	1.40935e-09
TAR DNA-binding protein 43	TARDBP	Q13148	-3.50616	0.0605191	0.00143958	0.121704	1.23126e-13
Killer cell lectin-like receptor subfamily B member 1	KLRB1	Q12918	-2.62142	0.940838	0.0128787	4.80202e-05	0.000113712
Protein kinase C eta type	PRKCH	P24723	-3.38649	0.00162769	0.201974	0.0109515	4.86936e-11
HLA class II histocompatibility antigen gamma chain	CD74	P04233	-3.93377	0.0814582	0.0315954	0.0101574	1.81195e-20
Zinc finger protein 224	ZNF224	Q9NZL3	-3.46676	0.740181	5.02903e-05	0.00371651	4.70836e-11
ATP-dependent translocase ABCB1	ABCB1	P08183	-3.64216	0.0808445	0.000583113	0.000307719	7.70582e-09
HLA class II histocompatibility antigen, DR alpha chain	HLA-DRA	P01903	-4.28409	0.000803028	7.15353e-05	0.0152714	1.49472e-13
Calcium-binding protein 39	CAB39	Q9Y376	2.23328	0.699885	9.36048e-05	0.120382	0.000113934
Transmembrane protein 165	TMEM165	Q9HC07	2.06805	0.854115	0.00653701	0.272404	3.50169e-06
Transcriptional repressor protein YY1	YY1	P25490	2.31526	0.367563	0.0130114	0.827304	8.62079e-14
E3 ubiquitin-protein ligase MGRN1	MGRN1	O60291	2.28881	0.335877	0.837301	0.366859	1.38869e-12
GTP-binding protein Rit1	RIT1	Q92963	2.22852	0.0719647	0.203437	0.908658	1.01518e-08
Serine/threonine-protein kinase ULK1	ULK1	O75385	2.17562	0.444894	0.863544	0.141036	3.07988e-10
Multiple epidermal growth factor-like domains protein 9	MEGF9	Q9H1U4	2.15549	0.0584337	0.732409	0.40703	2.72167e-08
Tyrosine-protein phosphatase non-receptor type substrate 1	SIRPA	P78324	2.08263	0.0911226	0.0422966	0.105051	1.90789e-10
Glycogen synthase kinase-3 alpha	GSK3A	P49840	2.02957	0.24226	0.895612	0.00944438	2.41956e-05
Gamma-aminobutyric acid receptor-associated protein	GABARAP	O95166	2.04155	0.194798	0.0558985	0.239201	0.000156271
Calpain small subunit 2	CAPNS2	Q96L46	2.20391	0.127387	0.580625	0.567888	6.93675e-10
Mitochondrial Rho GTPase 1	RHOT1	Q8IXI2	2.20453	0.971025	0.0403902	0.686063	2.48597e-10
Rho guanine nucleotide exchange factor 12	ARHGEF12	Q9NZN5	2.41672	0.366821	0.00313799	0.738693	3.29246e-13
Max dimerization protein 1	MXD1	Q05195	2.08641	0.417874	0.100194	0.0644698	1.48823e-08
Inhibitor of nuclear factor kappa-B kinase subunit alpha	CHUK	O15111	2.36049	0.487107	0.00102985	0.946341	3.16404e-08
Protein mab-21-like 3	MAB21L3	Q8N8X9	2.14144	0.133998	0.18021	0.631121	1.54604e-07
PX domain-containing protein kinase-like protein	PXK	Q7Z7A4	2.30428	0.0226779	0.0479243	0.746837	3.74671e-20
Docking protein 5	DOK5	Q9P104	2.12328	0.167092	0.0279931	0.123445	0.000741803
TATA box-binding protein-like protein 1	TBPL1	P62380	2.35963	0.716911	0.000210753	0.631774	1.00352e-06
Transmembrane gamma-carboxyglutamic acid protein 4	PRRG4	Q9BZD6	2.1125	0.0112764	0.457226	0.264837	4.95913e-05
Protein phosphatase Slingshot homolog 1	SSH1	Q8WYL5	2.34819	0.756499	0.0251291	0.483676	3.24553e-16
Reticulon-2	RTN2	O75298	2.17912	0.403743	0.0984541	0.506175	4.68159e-13
Transmembrane protein 33	TMEM33	P57088	2.07868	0.221152	0.773842	0.845335	3.6284e-14
Amyloid-like protein 2	APLP2	Q06481	2.08841	0.696103	0.34459	0.164008	1.84203e-08
Inward rectifier potassium channel 2	KCNJ2	P63252	2.10498	0.0494315	0.00105457	0.158408	1.20672e-08
Serine/threonine-protein kinase LMTK2	LMTK2	Q8IWU2	2.27122	0.598357	0.00480768	0.773344	7.82132e-11
Platelet factor 4	PF4	P02776	2.01505	0.693297	0.562952	0.211022	5.32852e-09
Low-density lipoprotein receptor-related protein 12	LRP12	Q9Y561	2.08225	0.53323	0.456898	0.0357256	2.15556e-10
Repressor of RNA polymerase III transcription MAF1 homolog	MAF1	Q9H063	2.01302	0.20206	0.321454	0.0257801	0.000377405
Bromodomain adjacent to zinc finger domain protein 1A	BAZ1A	Q9NRL2	1.96829	0.839479	0.0517559	0.0320209	0.000341925
ADP-ribosylation factor-like protein 11	ARL11	Q969Q4	2.17463	0.271823	0.308234	0.783486	7.10675e-12
Ras-related protein Rab-1B	RAB1B	Q9H0U4	2.02876	0.219973	0.00232341	0.102495	0.0270952
Transcription factor Sp1	SP1	P08047	2.50534	0.11744	0.00400794	0.354552	3.28049e-06
Large neutral amino acids transporter small subunit 4	SLC43A2	Q8N370	2.07928	0.869189	0.209171	0.178515	2.83631e-08
CTD small phosphatase-like protein	CTDSPL	O15194	2.25985	0.393437	0.0709002	0.541447	7.96194e-09
Trafficking kinesin-binding protein 2	TRAK2	O60296	2.00075	0.986963	0.00385761	0.00815264	0.0129882
Sodium channel subunit beta-1	SCN1B	Q07699	1.98131	0.000677203	0.115385	0.0447358	9.76279e-15
SH3KBP1-binding protein 1	SHKBP1	Q8TBC3	2.04064	0.4687	0.00143958	0.104923	4.52086e-05
Guanine nucleotide-binding protein G	GNAQ	P50148	2.31175	0.626075	0.174743	0.73348	9.23484e-16
Protein phosphatase 1A	PPM1A	P35813	2.33552	0.014202	0.0741499	0.825189	1.00875e-07
Cytosolic carboxypeptidase 1	AGTPBP1	Q9UPW5	2.35108	0.181435	0.00196389	0.512572	1.57819e-05
[3-methyl-2-oxobutanoate dehydrogenase [lipoamide]] kinase, mitochondrial	BCKDK	O14874	2.03107	0.752134	0.11534	0.0716993	4.09558e-07
Low affinity immunoglobulin gamma Fc region receptor II-a	FCGR2A	P12318	2.01539	0.10825	0.80548	0.0892067	6.49575e-06
Wiskott-Aldrich syndrome protein family member 3	WASF3	Q9UPY6	2.01897	0.229227	0.0293906	0.368852	5.59684e-10
Apoptosis regulator Bcl-2	BCL2	P10415	2.01621	0.940087	0.316486	0.096968	2.27329e-13
CD177 antigen	CD177	Q8N6Q3	2.17029	0.171989	0.0761456	0.0251223	1.59987e-09
Leukemia-associated protein 1	DLEU1	O43261	2.30002	0.389725	0.763279	0.773783	2.75614e-21
Tetranectin	CLEC3B	P05452	1.97016	0.716527	0.13004	0.426766	2.93701e-09
Toll-like receptor 6	TLR6	Q9Y2C9	2.1639	0.488364	0.364363	0.953402	1.12698e-12
Testis-specific serine/threonine-protein kinase 6	TSSK6	Q9BXA6	1.99888	0.000589814	0.495741	0.479957	5.78505e-06
Platelet-derived growth factor subunit A	PDGFA	P04085	2.27288	0.321656	0.897512	0.29401	4.44405e-12
Calcium/calmodulin-dependent protein kinase kinase 2	CAMKK2	Q96RR4	2.21208	0.847896	0.00908703	0.447132	6.40559e-13
Interferon-inducible protein AIM2	AIM2	O14862	2.20365	0.823858	0.00556734	0.941069	9.14466e-09
Enoyl-CoA hydratase domain-containing protein 3, mitochondrial	ECHDC3	Q96DC8	2.20479	0.297756	0.0430222	0.384037	1.04001e-06
Cdc42 effector protein 3	CDC42EP3	Q9UKI2	2.08065	0.416558	0.695454	0.29084	1.50314e-14
Zinc finger protein 319	ZNF319	Q9P2F9	2.15161	0.50547	0.00458985	0.454976	1.265e-08
Cysteine-rich secretory protein 2	CRISP2	P16562	2.12832	0.202176	0.613402	0.139681	1.4747e-07
Protein argonaute-3	37834	Q9H9G7	2.00831	0.872913	0.0312777	0.301493	2.77899e-06
Mitogen-activated protein kinase kinase kinase kinase 4	MAP4K4	O95819	2.01858	0.992256	0.594489	0.25406	1.64e-10
Polypeptide N-acetylgalactosaminyltransferase 4	GALNT4	Q8N4A0	1.98639	0.761424	0.932732	0.257538	5.96161e-13
C-type lectin domain family 5 member A	CLEC5A	Q9NY25	2.20759	0.888304	0.335147	0.753241	1.24641e-13
Exostosin-1	EXT1	Q16394	2.03867	0.791521	0.000565347	0.379468	0.000365587
SWI/SNF-related matrix-associated actin-dependent regulator of chromatin subfamily D member 3	SMARCD3	Q6STE5	2.18102	0.330181	0.000543965	0.455102	0.000392175
Mitogen-activated protein kinase kinase kinase 6	MAP3K6	O95382	2.11091	0.0462878	0.272856	0.191594	5.15494e-05
Nucleus accumbens-associated protein 1	NACC1	Q96RE7	1.96468	0.536637	0.941187	0.0721973	1.45304e-11
Nuclear receptor-binding factor 2	NRBF2	Q96F24	2.064	0.375578	0.148085	0.250888	1.79334e-06
Ras-related protein Rap-2c	RAP2C	Q9Y3L5	2.3188	0.18519	0.00406174	0.787796	8.98689e-08
P2Y purinoceptor 12	P2RY12	Q9H244	2.04431	0.404204	0.877447	0.304174	9.8135e-11
Alpha-1,3-mannosyl-glycoprotein 4-beta-N-acetylglucosaminyltransferase B	MGAT4B	Q9UQ53	2.05219	0.3734	0.391643	0.0761493	9.88209e-11
Cysteine and tyrosine-rich protein 1	CYYR1	Q96J86	1.99988	0.960158	0.174128	0.223188	7.76897e-08
Importin subunit alpha-5	KPNA1	P52294	2.54634	0.230106	3.54015e-05	0.506169	2.85349e-05
Cytoplasmic polyadenylation element-binding protein 3	CPEB3	Q8NE35	2.54987	4.93862e-05	0.0262397	0.182159	1.50089e-07
Ferritin heavy chain	FTH1	P02794	2.02235	0.330722	0.0205238	0.41635	6.68144e-05
Adenylyl cyclase-associated protein 1	CAP1	Q01518	2.02569	0.977833	0.00844675	0.58567	9.7723e-07
CKLF-like MARVEL transmembrane domain-containing protein 1	CMTM1	Q8IZ96	2.04581	0.827176	0.590694	0.928401	7.61191e-15
Histone H1t	HIST1H1T	P22492	2.07575	0.5701	0.0791916	0.171069	9.09872e-09
Zinc finger protein 467	ZNF467	Q7Z7K2	2.1092	0.350108	0.0727953	0.425486	1.2008e-11
Protein XRP2	RP2	O75695	2.15016	0.763957	0.0618777	0.542021	5.765e-09
Sarcoplasmic reticulum histidine-rich calcium-binding protein	HRC	P23327	1.97557	0.0108756	0.290432	0.300922	0.00109865
Unconventional myosin-X	MYO10	Q9HD67	2.34296	0.0116921	0.0613658	0.989306	6.82436e-07
Vinculin	VCL	P18206	1.99473	0.152544	0.0458919	0.316388	1.44363e-10
Basic helix-loop-helix domain-containing protein USF3	USF3	Q68DE3	2.30414	0.0777056	0.147005	0.988625	1.78254e-09
E3 ubiquitin-protein ligase CBL	CBL	P22681	2.24266	0.452365	0.306156	0.819463	1.13565e-13
Cytoplasmic FMR1-interacting protein 1	CYFIP1	Q7L576	2.0361	0.0433171	0.0589474	0.226569	0.00247861
E3 SUMO-protein ligase PIAS4	PIAS4	Q8N2W9	1.99251	0.278325	0.642882	0.112822	1.32043e-06
Zinc finger protein GLIS2	GLIS2	Q9BZE0	1.98852	0.925079	0.0598874	0.38727	3.15684e-07
Methylmalonic aciduria and homocystinuria type D protein, mitochondrial	MMADHC	Q9H3L0	2.27011	0.411422	6.36328e-05	0.636436	2.21442e-06
Cyclin-L1	CCNL1	Q9UK58	2.1666	0.730887	0.795361	0.104881	2.03999e-14
E3 ubiquitin-protein ligase ARIH1	ARIH1	Q9Y4X5	2.3555	0.102211	0.0740958	0.821198	4.73163e-10
F-actin-capping protein subunit alpha-1	CAPZA1	P52907	2.17715	0.811262	0.0431157	0.107388	7.80315e-16
NACHT, LRR and PYD domains-containing protein 3	NLRP3	Q96P20	2.02057	0.736602	0.857949	0.301415	5.75173e-13
ADP-ribosylation factor-like protein 6-interacting protein 6	ARL6IP6	Q8N6S5	1.99353	0.269095	0.0826762	0.470546	1.02416e-05
DNA topoisomerase 3-alpha	TOP3A	Q13472	2.02409	0.823462	0.753094	0.24189	1.67607e-10
Protein GPR108	GPR108	Q9NPR9	2.01206	0.839432	0.00105664	0.110614	0.000723705
Transmembrane protein 88	TMEM88	Q6PEY1	2.03668	0.218984	0.11843	0.263204	2.26285e-05
Proline-serine-threonine phosphatase-interacting protein 2	PSTPIP2	Q9H939	2.00333	0.757791	0.0469926	0.284836	1.39556e-07
Cleavage and polyadenylation specificity factor subunit 2	CPSF2	Q9P2I0	2.08152	0.976605	0.107105	0.745437	2.00775e-10
Tomoregulin-2	TMEFF2	Q9UIK5	2.24066	0.00636481	0.922913	0.840415	8.80522e-10
Rho-associated protein kinase 1	ROCK1	Q13464	2.20662	0.233705	0.505464	0.655688	6.85365e-11
P2Y purinoceptor 1	P2RY1	P47900	1.97359	0.566458	0.855805	0.270926	6.72154e-13
Antizyme inhibitor 1	AZIN1	O14977	2.08696	0.599067	0.000120653	0.811758	1.66264e-06
Arachidonate 5-lipoxygenase-activating protein	ALOX5AP	P20292	2.0102	0.000499659	0.00434602	0.355653	0.432861
RalBP1-associated Eps domain-containing protein 2	REPS2	Q8NFH8	2.13151	0.927991	0.16402	0.885874	1.42907e-12
CKLF-like MARVEL transmembrane domain-containing protein 7	CMTM7	Q96FZ5	2.0533	0.0119101	0.747147	0.800223	3.52151e-10
Phospholipase A and acyltransferase 1	PLAAT1	Q9HDD0	2.20412	0.916673	0.00740432	0.88366	6.40567e-10
Kelch-like protein 8	KLHL8	Q9P2G9	2.25532	0.20685	0.027434	0.0344322	1.73742e-14
F-box only protein 9	FBXO9	Q9UK97	2.38174	0.566144	0.958659	0.694567	7.15438e-18
Apoptotic protease-activating factor 1	APAF1	O14727	2.21695	0.779859	0.130193	0.903761	5.77627e-14
Prolow-density lipoprotein receptor-related protein 1	LRP1	Q07954	2.18311	0.052532	0.493611	0.963071	1.33764e-09
Protein FAM13A	FAM13A	O94988	2.51471	0.00359454	0.18604	0.797286	1.18998e-09
Ras-related protein Rab-3D	RAB3D	O95716	1.98972	0.955782	0.00425231	0.427815	2.12172e-05
Kremen protein 1	KREMEN1	Q96MU8	2.20711	0.848046	0.57814	0.188269	3.3472e-15
SCY1-like protein 2	SCYL2	Q6P3W7	2.10192	0.180265	0.000100564	0.158486	8.65885e-06
Roquin-2	RC3H2	Q9HBD1	2.34831	0.425522	0.11068	0.687608	2.31833e-19
AP-3 complex subunit sigma-1	AP3S1	Q92572	2.13259	0.0249045	0.0669304	0.980021	9.40987e-06
SERTA domain-containing protein 3	SERTAD3	Q9UJW9	1.98723	0.273716	0.123501	0.640452	1.25307e-06
E3 ubiquitin-protein ligase RNF144B	RNF144B	Q7Z419	2.09128	0.442324	0.0124532	0.639527	7.0045e-10
Specifically androgen-regulated gene protein	SARG	Q9BW04	2.05049	0.19295	0.0230879	0.604277	3.95974e-05
Poly	PAPOLA	P51003	2.30601	0.390506	0.162525	0.401556	1.65109e-21
Natural resistance-associated macrophage protein 1	SLC11A1	P49279	1.99246	0.404233	0.247568	0.206585	2.3996e-06
Interferon kappa	IFNK	Q9P0W0	2.12225	0.701152	0.0621693	0.923959	8.01074e-10
Collagen alpha-1	COL10A1	Q03692	1.98007	0.973167	0.0900307	0.497387	3.53202e-08
Mesoderm induction early response protein 1	MIER1	Q8N108	2.14253	0.358571	0.000574978	0.72456	0.000115024
Protein phosphatase 1 regulatory subunit 3B	PPP1R3B	Q86XI6	1.99111	0.685593	0.350939	0.781929	8.08524e-13
4-hydroxyphenylpyruvate dioxygenase	HPD	P32754	1.97911	0.960299	0.0717188	0.425161	7.96864e-08
Ubiquilin-1	UBQLN1	Q9UMX0	2.12885	0.579954	0.0369471	0.923217	1.4532e-12
Coactosin-like protein	COTL1	Q14019	2.03839	0.789635	0.000642799	0.564811	9.69091e-05
Peroxisomal acyl-coenzyme A oxidase 1	ACOX1	Q15067	2.05343	0.73836	0.0256586	0.944857	1.70771e-10
Potassium voltage-gated channel subfamily H member 7	KCNH7	Q9NS40	1.97175	0.592553	0.409767	0.840889	1.39231e-13
Guanine nucleotide-binding protein subunit beta-4	GNB4	Q9HAV0	1.98701	0.332634	0.00218609	0.907133	0.00014538
Alkaline ceramidase 3	ACER3	Q9NUN7	2.03292	0.638881	0.182164	0.244924	2.39773e-07
Protocadherin gamma-B6	PCDHGB6	Q9Y5F9	2.01794	0.276672	0.000731808	0.494418	3.41586e-07
TBC1 domain family member 2B	TBC1D2B	Q9UPU7	2.10656	0.00302852	0.466274	0.715273	5.57379e-11
High affinity cationic amino acid transporter 1	SLC7A1	P30825	2.1096	0.946346	0.000965723	0.850858	1.04622e-06
Leucine-rich repeat serine/threonine-protein kinase 2	LRRK2	Q5S007	1.9831	0.0336041	0.0553704	0.770815	0.000317787
Klotho	KL	Q9UEF7	2.09646	0.708159	0.00100633	0.444838	4.50431e-10
Protein yippee-like 3	YPEL3	P61236	2.53236	0.525993	0.0351548	0.010226	1.13685e-09
Emopamil-binding protein-like	EBPL	Q9BY08	2.07315	0.923669	0.0280972	0.882525	1.49664e-09
Integrin beta-5	ITGB5	P18084	1.9806	0.426143	0.295486	0.131296	2.66914e-11
Presenilin-1	PSEN1	P49768	2.05792	0.344909	0.716646	0.614531	3.52837e-16
Serine/threonine-protein phosphatase 1 regulatory subunit 10	PPP1R10	Q96QC0	2.11117	0.399216	0.171641	0.55152	1.64844e-17
Casein kinase I isoform delta	CSNK1D	P48730	2.52223	0.16137	0.611251	0.0411439	8.35282e-10
Exopolyphosphatase PRUNE1	PRUNE1	Q86TP1	2.0365	0.729401	0.0855933	0.785954	1.8627e-12
Interleukin-18 receptor accessory protein	IL18RAP	O95256	2.24074	0.0319788	0.00227658	0.00847872	1.56263e-10
Solute carrier family 25 member 44	SLC25A44	Q96H78	2.01644	0.0139174	0.0107107	0.941069	0.00287821
Very-long-chain	HACD1	B0YJ81	2.1105	0.726909	0.326039	0.120725	3.91517e-10
Steryl-sulfatase	STS	P08842	1.96517	0.13716	0.0487914	0.527525	0.000161919
Probable phospholipid-transporting ATPase IH	ATP11A	P98196	1.96183	0.0108771	0.968292	0.56917	1.83149e-06
Zinc finger protein 281	ZNF281	Q9Y2X9	1.98262	0.334359	0.0318619	0.735591	1.4362e-10
Tetraspanin-9	TSPAN9	O75954	2.00652	0.882294	0.0224505	0.649537	1.45059e-09
Dihydropyrimidine dehydrogenase [NADP	DPYD	Q12882	1.98661	0.846113	0.0019384	0.726619	2.71374e-06
Collagen type IV alpha-3-binding protein	COL4A3BP	Q9Y5P4	2.00291	0.706572	0.15747	0.963699	4.23889e-12
Interferon gamma receptor 1	IFNGR1	P15260	2.09508	0.206287	0.0120977	0.396159	4.87809e-08
Fatty acyl-CoA reductase 1	FAR1	Q8WVX9	2.01592	0.21452	0.813512	0.396027	9.59183e-09
Ras-related protein Rab-11A	RAB11A	P62491	2.00111	0.584209	0.148539	0.994516	1.75126e-09
Inward rectifier potassium channel 13	KCNJ13	O60928	2.00225	0.0136124	0.232981	0.646588	1.52854e-06
Protein MENT	MENT	Q9BUN1	2.26852	0.00114014	0.871577	0.363032	3.92238e-07
Double-stranded RNA-binding protein Staufen homolog 2	STAU2	Q9NUL3	2.07197	0.0171666	0.0344829	0.985315	0.000139648
Trans-Golgi network integral membrane protein 2	TGOLN2	O43493	2.01213	0.264686	0.171606	0.0296561	1.88556e-08
Cytoplasmic dynein 1 heavy chain 1	DYNC1H1	Q14204	2.08528	0.136994	0.395133	0.120725	7.6209e-10
Charged multivesicular body protein 2b	CHMP2B	Q9UQN3	2.09819	0.890025	0.00297837	0.775537	5.02922e-09
Oxysterol-binding protein-related protein 6	OSBPL6	Q9BZF3	2.10327	0.553432	0.000819373	0.964831	1.17285e-08
Tumor necrosis factor alpha-induced protein 3	TNFAIP3	P21580	2.0181	0.411212	0.0783305	0.297122	6.45537e-11
Choline transporter-like protein 1	SLC44A1	Q8WWI5	2.23564	0.332504	0.0323321	0.426329	1.06341e-17
Transmembrane protein 59	TMEM59	Q9BXS4	2.12117	0.649009	0.192874	0.325159	1.24526e-14
Exocyst complex component 4	EXOC4	Q96A65	1.97134	0.762079	1.41058e-05	0.519633	0.000102616
Mitogen-activated protein kinase 1	MAPK1	P28482	2.05714	0.37904	0.00113911	0.223026	3.55181e-06
Acid sphingomyelinase-like phosphodiesterase 3a	SMPDL3A	Q92484	2.09604	0.101628	0.00355188	0.639289	1.70499e-05
Sialomucin core protein 24	CD164	Q04900	2.01067	0.359861	0.19056	0.0870053	2.8855e-09
EF-hand domain-containing family member C2	EFHC2	Q5JST6	2.03741	0.00640077	0.653308	0.309238	2.08858e-09
Ras-related protein Rab-18	RAB18	Q9NP72	2.24989	0.316366	0.386039	0.686531	4.90718e-14
Sister chromatid cohesion protein PDS5 homolog B	PDS5B	Q9NTI5	2.00558	0.859264	0.104689	0.817031	1.09045e-10
F-box/WD repeat-containing protein 7	FBXW7	Q969H0	2.14641	0.847319	0.964463	0.0785096	2.41805e-11
TNFAIP3-interacting protein 1	TNIP1	Q15025	2.02769	0.407358	0.00674915	0.112054	7.17217e-10
Cell cycle control protein 50A	TMEM30A	Q9NV96	2.09012	0.0393563	0.934015	0.672511	6.85086e-09
Transmembrane protein 87B	TMEM87B	Q96K49	1.9761	0.613685	0.388613	0.396159	1.51372e-13
Potassium voltage-gated channel subfamily G member 1	KCNG1	Q9UIX4	-2.06163	0.00911863	0.00902795	0.879914	0.00401638
Proteasome activator complex subunit 1	PSME1	Q06323	-1.96839	0.271572	0.00427718	0.489762	4.06855e-06
GPN-loop GTPase 2	GPN2	Q9H9Y4	-1.96018	0.226521	1.81981e-05	0.504564	5.58913e-08
Numb-like protein	NUMBL	Q9Y6R0	-2.07478	0.359907	0.0687839	0.0108009	0.00257257
Polyglutamine-binding protein 1	PQBP1	O60828	-2.02886	0.00121673	0.276562	0.961534	0.000180977
GPI ethanolamine phosphate transferase 3	PIGO	Q8TEQ8	-1.99094	0.243575	0.0511515	0.848923	4.70566e-07
Leucine-zipper-like transcriptional regulator 1	LZTR1	Q8N653	-1.96934	0.499659	0.000639208	0.442698	5.22471e-06
Heterogeneous nuclear ribonucleoproteins A2/B1	HNRNPA2B1	P22626	-2.13825	0.000480853	0.795459	0.0607649	6.19046e-13
Jouberin	AHI1	Q8N157	-1.96342	0.404233	0.00708798	0.242467	0.00158818
Transducin-like enhancer protein 2	TLE2	Q04725	-2.0295	0.0260232	0.120764	0.733951	2.86278e-06
Inosine-5'-monophosphate dehydrogenase 2	IMPDH2	P12268	-1.9626	0.0109892	0.621145	0.61522	1.06202e-07
Beta-1,4-galactosyltransferase 7	B4GALT7	Q9UBV7	-2.11321	0.00766065	0.00229417	0.377652	0.000295581
E3 ubiquitin-protein ligase RING1	RING1	Q06587	-1.96197	0.456147	0.000357334	0.810714	0.000161673
Serine/threonine-protein kinase D2	PRKD2	Q9BZL6	-2.09329	2.01154e-06	0.0276989	0.747521	0.0816356
UbiA prenyltransferase domain-containing protein 1	UBIAD1	Q9Y5Z9	-2.02966	0.0233513	0.925857	0.995245	8.81957e-09
Protein kinase C and casein kinase substrate in neurons protein 1	PACSIN1	Q9BY11	-2.25059	0.837235	0.000150473	0.07647	0.00121601
CTP synthase 1	CTPS1	P17812	-1.98794	0.621496	0.275829	0.641755	8.28351e-12
39S ribosomal protein L9, mitochondrial	MRPL9	Q9BYD2	-1.96297	0.349446	0.299284	0.561698	1.05692e-10
DAZ-associated protein 1	DAZAP1	Q96EP5	-1.99269	0.0410041	0.899222	0.136759	4.63188e-14
Metallophosphoesterase 1	MPPE1	Q53F39	-1.9699	0.0112764	0.0479243	0.996484	0.00074641
Inhibitor of nuclear factor kappa-B kinase subunit beta	IKBKB	O14920	-2.00694	0.866355	0.000466197	0.864854	5.99984e-06
B-cell receptor CD22	CD22	P20273	-2.03211	0.762998	0.00154601	0.54557	3.16739e-06
Transcription factor E2-alpha	TCF3	P15923	-1.99084	0.534963	0.177561	0.730651	5.53005e-12
Piezo-type mechanosensitive ion channel component 1	PIEZO1	Q92508	-1.97874	0.550772	0.041882	0.878364	5.42703e-08
Acyl-CoA dehydrogenase family member 9, mitochondrial	ACAD9	Q9H845	-1.99927	0.106774	0.0328704	0.7482	4.84078e-06
WD repeat-containing protein 73	WDR73	Q6P4I2	-1.96975	0.104443	0.382026	0.861755	1.91915e-07
Fc receptor-like protein 5	FCRL5	Q96RD9	-2.0718	0.286434	0.0127777	0.56717	3.19514e-05
Low affinity immunoglobulin epsilon Fc receptor	FCER2	P06734	-2.04238	0.0341671	0.188312	0.944655	3.06493e-06
Uncharacterized protein C11orf24	C11orf24	Q96F05	-1.97045	0.182856	0.0251461	0.842051	3.93337e-05
Centrosome-associated protein CEP250	CEP250	Q9BV73	-2.01901	0.124625	0.393038	0.979244	1.51147e-08
Galactose-1-phosphate uridylyltransferase	GALT	P07902	-2.07828	0.0425495	0.016311	0.518117	5.91613e-06
Transcription elongation factor A protein 1	TCEA1	P23193	-1.97024	0.0417186	0.613403	0.466044	4.01716e-06
Tumor necrosis factor receptor superfamily member EDAR	EDAR	Q9UNE0	-1.96886	0.14295	0.0688196	0.960253	3.47079e-06
Endoplasmic reticulum-Golgi intermediate compartment protein 3	ERGIC3	Q9Y282	-1.97504	0.115198	0.173208	0.681844	5.28936e-06
85/88 kDa calcium-independent phospholipase A2	PLA2G6	O60733	-2.03088	0.0260219	0.00237262	0.860279	0.00240929
Kelch domain-containing protein 4	KLHDC4	Q8TBB5	-2.03822	0.124625	0.0410961	0.983523	4.32086e-06
Calcium homeostasis endoplasmic reticulum protein	CHERP	Q8IWX8	-1.97227	0.031891	0.159454	0.790614	4.18599e-06
E3 ubiquitin-protein ligase TM129	TMEM129	A0AVI4	-2.04373	0.404603	0.000270912	0.89864	0.000129593
Integrin beta-7	ITGB7	P26010	-2.0222	0.311592	0.0192729	0.993165	2.08245e-06
ELAV-like protein 1	ELAVL1	Q15717	-2.03739	0.516248	0.0200304	0.0213613	0.00406443
Receptor-type tyrosine-protein phosphatase alpha	PTPRA	P18433	-2.05085	0.0400781	0.93023	0.927926	7.58579e-10
Cullin-1	CUL1	Q13616	-2.03968	0.0175076	0.583113	0.790632	3.80911e-08
Zinc finger protein 692	ZNF692	Q9BU19	-2.00195	0.273576	0.000118946	0.702154	1.10495e-06
Methylmalonate-semialdehyde dehydrogenase [acylating], mitochondrial	ALDH6A1	Q02252	-2.07618	0.016321	0.972299	0.940514	6.88417e-09
Cell death-inducing p53-target protein 1	CDIP1	Q9H305	-1.99183	0.263867	0.00715639	0.964686	2.61315e-05
COMM domain-containing protein 7	COMMD7	Q86VX2	-2.10087	0.0469487	0.0223337	0.853902	1.58736e-05
tRNA selenocysteine 1-associated protein 1	TRNAU1AP	Q9NX07	-1.9986	0.0463019	0.0639836	0.709017	0.000159183
Phosphofurin acidic cluster sorting protein 2	PACS2	Q86VP3	-1.96773	0.107862	0.0141659	0.738693	0.000508167
Modulator of apoptosis 1	MOAP1	Q96BY2	-2.02847	0.105728	0.202104	0.790332	4.10008e-08
Glutaminase kidney isoform, mitochondrial	GLS	O94925	-2.22011	0.878361	0.0216002	0.0185907	1.17313e-05
Polycomb protein SCMH1	SCMH1	Q96GD3	-2.01203	0.652755	0.000741079	0.924353	4.92537e-07
Tudor-interacting repair regulator protein	NUDT16L1	Q9BRJ7	-2.0482	0.165664	0.00650181	0.680576	6.89599e-06
Pericentrin	PCNT	O95613	-2.29885	0.168024	0.0786519	0.636024	2.33712e-08
Chromosome transmission fidelity protein 18 homolog	CHTF18	Q8WVB6	-2.1272	0.158201	0.000637557	0.497387	1.2938e-05
Caprin-2	CAPRIN2	Q6IMN6	-2.19365	0.738984	1.90072e-07	0.459786	3.51481e-06
Leucine-rich repeat-containing protein 56	LRRC56	Q8IYG6	-2.04644	0.0381469	0.000333246	0.751918	0.00450272
Dipeptidyl peptidase 2	DPP7	Q9UHL4	-2.01272	0.111524	0.100252	0.537183	2.6836e-05
E3 ubiquitin-protein ligase RNF113A	RNF113A	O15541	-2.052	0.139575	0.444789	0.862294	8.25445e-10
Inosine triphosphate pyrophosphatase	ITPA	Q9BY32	-1.99295	0.390169	0.277222	0.857604	5.02068e-09
Mitochondrial inner membrane protein OXA1L	OXA1L	Q15070	-1.97918	0.606984	0.12025	0.626675	8.22206e-08
Zinc finger protein 142	ZNF142	P52746	-2.07543	0.730887	0.000102496	0.926113	6.87904e-05
Pyridoxal phosphate phosphatase	PDXP	Q96GD0	-2.09787	0.0518106	0.161295	0.879914	9.83239e-07
CCR4-NOT transcription complex subunit 10	CNOT10	Q9H9A5	-2.05269	0.565031	0.0028446	0.813906	1.02525e-06
Tuberin	TSC2	P49815	-1.96504	0.24447	0.0187588	0.839698	3.41729e-05
Transgelin	TAGLN	Q01995	-2.33256	0.242914	0.00232341	0.561776	1.2174e-08
Bifunctional purine biosynthesis protein PURH [Cleaved into: Bifunctional purine biosynthesis protein PURH, N-terminally processed] [Includes: Phosphoribosylaminoimidazolecarboxamide formyltransferase	ATIC	P31939	-2.17523	0.00434094	0.615181	0.530834	2.33369e-09
Mitogen-activated protein kinase kinase kinase kinase 1	MAP4K1	Q92918	-1.98671	0.997392	0.00192922	0.732497	6.768e-06
Protein LTV1 homolog	LTV1	Q96GA3	-2.02693	0.761039	0.0305969	0.864876	4.4709e-08
SWI/SNF-related matrix-associated actin-dependent regulator of chromatin subfamily E member 1	SMARCE1	Q969G3	-2.02192	0.724316	0.358494	0.238477	1.72107e-08
Aprataxin	APTX	Q7Z2E3	-2.0574	0.300021	0.0713719	0.737093	4.3175e-07
Signal recognition particle subunit SRP68	SRP68	Q9UHB9	-1.98133	0.378712	0.172701	0.735426	1.21096e-12
40S ribosomal protein S28	RPS28	P62857	-1.96185	0.0695301	0.31253	0.800223	1.84741e-06
Abscission/NoCut checkpoint regulator	ZFYVE19	Q96K21	-2.06832	0.639318	0.000615386	0.941199	8.44285e-06
Kinetochore-associated protein 1	KNTC1	P50748	-2.05915	0.0527364	0.0130123	0.879069	0.000248367
Cysteine/serine-rich nuclear protein 2	CSRNP2	Q9H175	-2.01103	0.271502	0.00151457	0.994289	0.00015695
Galectin-10	CLC	Q05315	-2.00411	0.117672	0.00313364	0.968075	0.00054529
40S ribosomal protein S14	RPS14	P62263	-1.97978	0.880957	0.103397	0.73466	9.19105e-11
ATP-dependent 6-phosphofructokinase, muscle type	PFKM	P08237	-2.03077	0.014979	0.368296	0.981647	1.86509e-06
Pyridoxine-5'-phosphate oxidase	PNPO	Q9NVS9	-1.98983	0.666585	0.759055	0.981857	4.34098e-13
Uncharacterized protein C14orf119	C14orf119	Q9NWQ9	-2.12679	0.0648982	0.799923	0.562426	2.80835e-12
Probable ATP-dependent RNA helicase DDX10	DDX10	Q13206	-2.0838	0.971025	0.0632799	0.193149	2.74231e-07
Nucleolar protein 6	NOL6	Q9H6R4	-2.09124	0.356582	0.000820331	0.257538	1.51363e-12
Putative ribosome-binding factor A, mitochondrial	RBFA	Q8N0V3	-2.11066	0.307377	0.000353562	0.638891	1.57005e-05
SAP30-binding protein	SAP30BP	Q9UHR5	-2.07955	0.0727666	0.0114245	0.897028	0.000111064
tRNA 2'-phosphotransferase 1	TRPT1	Q86TN4	-2.11561	0.274189	0.00142536	0.849556	6.6119e-05
Dimethylaniline monooxygenase [N-oxide-forming] 1	FMO1	Q01740	-2.06921	0.909596	0.000204003	0.726574	4.13861e-05
Elongation factor 2	EEF2	P13639	-2.06502	0.0184385	0.997637	0.985282	4.05364e-09
Membrane-bound transcription factor site-1 protease	MBTPS1	Q14703	-2.08036	0.184776	0.0717196	0.950557	2.86153e-07
Anaphase-promoting complex subunit 1	ANAPC1	Q9H1A4	-1.96164	0.782649	0.143561	0.391469	6.52122e-09
Mitochondrial Rho GTPase 2	RHOT2	Q8IXI1	-2.05927	0.814385	3.60488e-05	0.773467	0.000339666
WD repeat-containing protein 35	WDR35	Q9P2L0	-1.96001	0.101226	0.0122102	0.0447358	0.0914151
Probable ATP-dependent RNA helicase DDX31	DDX31	Q9H8H2	-2.1943	0.971469	0.000911162	0.639362	4.96227e-07
Cyclin-dependent kinase 3	CDK3	Q00526	-2.13612	0.337699	0.00157015	0.181268	0.00201858
60S ribosomal protein L18	RPL18	Q07020	-2.03664	0.0979452	0.587753	0.887767	1.12412e-09
Tyrosine-protein kinase BTK	BTK	Q06187	-2.12018	0.140662	0.90109	0.790161	3.66524e-11
CD83 antigen	CD83	Q01151	-2.21715	0.712376	0.00179423	0.916497	1.34406e-07
tRNA-splicing ligase RtcB homolog	RTCB	Q9Y3I0	-2.10553	0.020814	0.437016	0.948152	6.71708e-08
Atypical chemokine receptor 3	ACKR3	P25106	-2.21081	0.465395	0.0218036	0.152139	1.14677e-05
Non-structural maintenance of chromosomes element 4 homolog A	NSMCE4A	Q9NXX6	-2.09407	0.698707	0.00568961	0.946513	1.3174e-09
Transmembrane protein 42	TMEM42	Q69YG0	-2.04359	0.759107	0.00243638	0.517102	1.57039e-06
Gem-associated protein 8	GEMIN8	Q9NWZ8	-2.09673	0.0935367	0.23192	0.996411	3.58915e-08
Probable rRNA-processing protein EBP2	EBNA1BP2	Q99848	-2.02451	0.062505	0.635612	0.901227	1.72636e-08
26S proteasome regulatory subunit 8	PSMC5	P62195	-2.16137	0.10846	0.31434	0.952186	1.10032e-09
U1 small nuclear ribonucleoprotein 70 kDa	SNRNP70	P08621	-2.05926	0.0817754	9.32886e-05	0.624546	0.0357534
G patch domain-containing protein 1	GPATCH1	Q9BRR8	-2.08197	0.198343	0.000909752	0.593579	8.24021e-09
ATP-dependent RNA helicase DHX30	DHX30	Q7L2E3	-2.19105	0.00227272	0.0205716	0.52976	5.70372e-05
Epithelial discoidin domain-containing receptor 1	DDR1	Q08345	-2.04469	0.0870905	0.000736149	0.634198	1.55901e-09
Zinc finger protein 324A	ZNF324	O75467	-2.16428	0.042936	0.0044857	0.65074	0.000843146
Proline-rich protein 3	PRR3	P79522	-2.02679	0.566144	0.00455186	0.445257	3.76638e-07
PI-PLC X domain-containing protein 1	PLCXD1	Q9NUJ7	-2.09016	0.634608	0.00456082	0.891214	9.01083e-07
Nuclear mitotic apparatus protein 1	NUMA1	Q14980	-2.11611	0.240092	0.0574563	0.925255	4.16536e-08
Syntaxin-18	STX18	Q9P2W9	-2.26967	0.98795	0.00289583	0.714192	1.10945e-10
Short-chain dehydrogenase/reductase 3	DHRS3	O75911	-1.99668	0.633428	0.0153371	0.695222	1.62783e-08
NAD-dependent protein deacylase sirtuin-5, mitochondrial	SIRT5	Q9NXA8	-1.96101	0.112827	0.258811	0.0194645	0.00522663
Translation initiation factor eIF-2B subunit epsilon	EIF2B5	Q13144	-2.00734	0.25522	0.0038628	0.767535	2.19901e-09
Intraflagellar transport protein 88 homolog	IFT88	Q13099	-2.03687	0.340912	0.0010528	0.241515	0.00599796
Mitogen-activated protein kinase kinase kinase 14	MAP3K14	Q99558	-2.2024	0.97239	0.0281759	0.878485	1.2991e-10
RAS guanyl-releasing protein 2	RASGRP2	Q7LDG7	-2.25587	0.196818	0.037479	0.641234	2.14494e-07
HLA class I histocompatibility antigen protein P5	HCP5	Q6MZN7	-2.11829	0.404233	0.0126081	0.68748	2.11483e-06
Sperm-associated antigen 8	SPAG8	Q99932	-2.09786	0.457744	0.0224132	0.377637	7.34862e-06
Histone-lysine N-methyltransferase SETMAR	SETMAR	Q53H47	-2.05216	0.347978	0.0221374	0.94412	9.01366e-07
Prohibitin	PHB	P35232	-2.01429	0.620041	0.160348	0.809266	3.29702e-09
SH2B adapter protein 1	SH2B1	Q9NRF2	-2.25523	0.0987168	9.52307e-05	0.532148	4.27459e-05
Protein-glucosylgalactosylhydroxylysine glucosidase	PGGHG	Q32M88	-2.09788	0.00251124	0.0283132	0.728266	0.00466687
Histone deacetylase complex subunit SAP18	SAP18	O00422	-2.08854	0.127786	0.920329	0.689898	6.47749e-11
3-oxoacyl-[acyl-carrier-protein] synthase, mitochondrial	OXSM	Q9NWU1	-1.97345	0.415793	0.0130301	0.201952	0.000896612
DNA repair and recombination protein RAD54B	RAD54B	Q9Y620	-1.96295	0.221969	0.00459058	0.497086	0.00182726
UPF0488 protein C8orf33	C8orf33	Q9H7E9	-2.07872	0.0619903	0.257655	0.357511	4.46921e-10
Pyruvate dehydrogenase E1 component subunit beta, mitochondrial	PDHB	P11177	-2.0459	0.225443	0.54389	0.608522	4.84796e-09
WD repeat-containing protein 19	WDR19	Q8NEZ3	-2.09527	0.979659	6.77651e-06	0.954503	0.000118628
B-cell scaffold protein with ankyrin repeats	BANK1	Q8NDB2	-2.06903	0.0634061	0.232529	0.493742	5.58422e-06
Probable cytosolic iron-sulfur protein assembly protein CIAO1	CIAO1	O76071	-2.25085	0.0231436	0.0953416	0.130517	0.000381726
Eukaryotic initiation factor 4A-I	EIF4A1	P60842	-2.13464	0.0143149	0.982467	0.334205	2.667e-07
Cysteine-rich with EGF-like domain protein 1	CRELD1	Q96HD1	-2.12902	0.361221	0.00412326	0.820827	6.54451e-06
Nuclear pore complex protein Nup133	NUP133	Q8WUM0	-2.1766	0.138763	0.0346537	0.482672	1.02615e-05
Protein KIAA0100	KIAA0100	Q14667	-2.12462	0.0336041	0.581	0.853156	1.73368e-08
CCR4-NOT transcription complex subunit 11	CNOT11	Q9UKZ1	-1.97527	0.923669	0.698075	0.807495	1.76705e-13
Eukaryotic translation initiation factor 3 subunit K	EIF3K	Q9UBQ5	-2.18547	0.624057	0.820689	0.301921	2.69496e-12
Ubiquitin-conjugating enzyme E2 Z	UBE2Z	Q9H832	-2.07931	0.0542749	0.745872	0.390649	1.88766e-07
Bromodomain-containing protein 8	BRD8	Q9H0E9	-2.06904	0.659918	0.0791474	0.341037	2.92264e-07
Histone-lysine N-methyltransferase SETD2	SETD2	Q9BYW2	-2.11291	0.507501	0.169037	0.439201	1.69974e-08
Striatin-interacting protein 1	STRIP1	Q5VSL9	-2.06338	0.269273	0.0612153	0.316171	8.93475e-11
Zinc finger protein 76	ZNF76	P36508	-2.17217	0.654798	0.000142511	0.776906	4.44891e-07
tRNA-dihydrouridine	DUS1L	Q6P1R4	-2.2179	0.0102255	0.000867196	0.953747	0.00243668
Probable ATP-dependent RNA helicase DDX23	DDX23	Q9BUQ8	-2.16189	0.00942269	0.178142	0.998649	2.52088e-06
60S ribosomal protein L8	RPL8	P62917	-2.11412	0.422913	0.0568551	0.912744	1.68983e-08
Lethal	L3MBTL2	Q969R5	-2.21881	0.165393	0.000679746	0.958265	3.43091e-05
Enoyl-[acyl-carrier-protein] reductase, mitochondrial	MECR	Q9BV79	-2.08748	0.132993	0.0689942	0.729349	2.82624e-06
Low density lipoprotein receptor adapter protein 1	LDLRAP1	Q5SW96	-2.16845	0.0623828	0.0501165	0.949774	1.68214e-06
Cytochrome c oxidase assembly factor 4 homolog, mitochondrial	COA4	Q9NYJ1	-2.16115	0.0442527	0.255873	0.936027	2.44732e-08
Homeobox protein Hox-B2	HOXB2	P14652	-2.06496	0.00574215	0.0924609	0.74257	0.000489058
DNA methyltransferase 1-associated protein 1	DMAP1	Q9NPF5	-2.31175	0.0181012	3.62405e-05	0.579312	0.000940879
Segment polarity protein dishevelled homolog DVL-2	DVL2	O14641	-2.07407	0.197316	0.0231963	0.982765	2.4143e-06
Plexin domain-containing protein 1	PLXDC1	Q8IUK5	-2.24755	0.448643	0.00134049	0.944857	7.18968e-07
Mitochondrial-processing peptidase subunit alpha	PMPCA	Q10713	-2.04315	0.926183	0.00316083	0.371983	9.83207e-06
P2X purinoceptor 4	P2RX4	Q99571	-2.01276	0.120839	0.0130318	0.527931	0.000709965
Roundabout homolog 3	ROBO3	Q96MS0	-2.03475	0.0983053	0.0167731	0.536675	0.000508259
Zinc finger and SCAN domain-containing protein 26	ZSCAN26	Q16670	-2.07025	0.866355	0.076643	0.320014	8.9039e-08
T-complex protein 1 subunit epsilon	CCT5	P48643	-1.96713	0.884004	0.31434	0.379834	4.14064e-15
Sphingomyelin phosphodiesterase 3	SMPD3	Q9NY59	-2.164	0.0745391	0.00271885	0.0932268	0.0280742
TBC1 domain family member 20	TBC1D20	Q96BZ9	-1.96247	0.114323	0.177743	0.492428	2.26874e-05
Putative methyltransferase C9orf114	SPOUT1	Q5T280	-2.38043	0.422049	0.00369286	0.56917	1.7155e-10
CD27 antigen	CD27	P26842	-2.14128	0.0103524	0.178142	0.826713	1.0953e-06
Leucine-rich repeat-containing protein 1	LRRC1	Q9BTT6	-2.02975	0.0672664	0.00510518	0.18224	0.031171
Transcription factor E2F5	E2F5	Q15329	-2.15379	0.306523	0.0053472	0.491486	3.7997e-05
Endothelial differentiation-related factor 1	EDF1	O60869	-2.33398	0.163228	0.019028	0.544327	5.54236e-10
F-box/LRR-repeat protein 12	FBXL12	Q9NXK8	-2.23609	0.400667	0.0190965	0.925255	1.45752e-08
AP-4 complex subunit epsilon-1	AP4E1	Q9UPM8	-2.07283	0.0336041	0.00568156	0.797185	0.00166707
HLA class II histocompatibility antigen, DQ beta 1 chain	HLA-DQB1	P01920	-2.22909	0.0803668	0.166557	0.465358	4.3175e-07
BICD family-like cargo adapter 1	BICDL1	Q6ZP65	-2.38807	0.59145	0.000214941	0.935928	6.84619e-08
Cleavage and polyadenylation specificity factor subunit 4	CPSF4	O95639	-2.21546	0.744488	0.000840337	0.867702	4.90031e-07
Intercellular adhesion molecule 2	ICAM2	P13598	-2.23207	0.00883324	0.0317452	0.951318	2.40749e-05
Zinc finger protein 514	ZNF514	Q96K75	-2.20873	0.0261353	0.0285277	0.704689	5.30484e-05
Catenin delta-1	CTNND1	O60716	-1.98266	0.363442	0.0999535	0.0144274	2.05506e-06
HLA class II histocompatibility antigen, DO beta chain	HLA-DOB	P13765	-2.12907	0.2392	0.000657528	0.33488	1.02491e-07
Mannosyl-oligosaccharide 1,2-alpha-mannosidase IC	MAN1C1	Q9NR34	-2.17076	0.806225	0.00705551	0.659708	1.13794e-07
Choline/ethanolamine kinase	CHKB	Q9Y259	-2.27642	0.106163	0.00133744	0.86191	8.34612e-06
Leupaxin	LPXN	O60711	-2.15809	0.0383811	0.615	0.699528	1.40568e-08
Nucleoporin GLE1	GLE1	Q53GS7	-2.34778	0.0240687	0.386983	0.947059	2.35225e-10
NEDD8 ultimate buster 1	NUB1	Q9Y5A7	-2.18969	0.00376266	0.308234	0.279768	0.00016883
Etoposide-induced protein 2.4 homolog	EI24	O14681	-2.12566	0.822163	0.316068	0.963699	1.59951e-14
Protein mono-ADP-ribosyltransferase PARP15	PARP15	Q460N3	-2.17727	0.874036	4.12884e-05	0.194769	0.00161151
COP9 signalosome complex subunit 7b	COPS7B	Q9H9Q2	-2.19021	0.90748	0.00492682	0.909116	1.07354e-08
CUB and zona pellucida-like domain-containing protein 1	CUZD1	Q86UP6	-2.04376	0.381656	0.00598581	0.289678	0.000477966
Protein artemis	DCLRE1C	Q96SD1	-1.9921	0.239706	0.0575025	0.0891544	0.00140637
Disco-interacting protein 2 homolog C	DIP2C	Q9Y2E4	-2.12529	0.0527072	0.104198	0.0804224	0.00141899
WD repeat-containing protein 75	WDR75	Q8IWA0	-1.97513	0.985292	0.0272286	0.0893769	6.01989e-05
Translation initiation factor IF-2, mitochondrial	MTIF2	P46199	-2.04311	0.406155	0.473031	0.209161	7.94769e-08
Zinc finger CCCH domain-containing protein 8	ZC3H8	Q8N5P1	-1.98397	0.915905	0.00216685	0.186415	0.000258347
Lymphocyte transmembrane adapter 1	LAX1	Q8IWV1	-2.02171	0.265257	0.139343	0.231573	1.72161e-05
CDK5 regulatory subunit-associated protein 3	CDK5RAP3	Q96JB5	-2.25315	0.189683	0.156756	0.671208	4.61374e-09
DnaJ homolog subfamily C member 9	DNAJC9	Q8WXX5	-2.038	0.181562	0.860893	0.545519	1.57668e-09
Tyrosine-protein kinase ITK/TSK	ITK	Q08881	-2.02022	0.0520539	0.23473	0.401246	3.94732e-05
Sigma non-opioid intracellular receptor 1	SIGMAR1	Q99720	-2.053	0.237418	0.417198	0.969351	3.90808e-10
Biogenesis of lysosome-related organelles complex 1 subunit 4	BLOC1S4	Q9NUP1	-2.18378	0.878301	0.0611609	0.407549	6.10519e-10
Gem-associated protein 4	GEMIN4	P57678	-2.28661	0.00930227	0.0304654	0.840813	4.59291e-06
B-lymphocyte antigen CD20	MS4A1	P11836	-2.13875	0.174724	0.000675247	0.385243	0.00338859
Tubulin-specific chaperone E	TBCE	Q15813	-2.13859	0.89423	0.0346537	0.564811	1.98284e-09
Ribosomal RNA processing protein 1 homolog B	RRP1B	Q14684	-2.12767	0.00447243	0.868172	0.810714	2.21392e-08
Tumor necrosis factor receptor superfamily member 10A	TNFRSF10A	O00220	-2.10035	0.0120728	0.881141	0.491539	4.32668e-07
Kinesin-like protein KIFC2	KIFC2	Q96AC6	-2.31629	0.231011	0.000309894	0.709521	4.35114e-05
Oxysterols receptor LXR-alpha	NR1H3	Q13133	-2.13313	0.0721989	0.00250589	0.241507	0.0110604
Importin subunit alpha-7	KPNA6	O60684	-2.29677	0.937424	8.2031e-06	0.306531	1.41737e-08
Rotatin	RTTN	Q86VV8	-1.99473	0.126304	0.0589542	0.157385	0.00164607
Phospholipid phosphatase 5	PLPP5	Q8NEB5	-2.13165	0.132137	0.0591347	0.658508	2.70952e-06
Small G protein signaling modulator 2	SGSM2	O43147	-2.32509	0.768024	6.37471e-05	0.524141	7.05415e-07
Actin-related protein 8	ACTR8	Q9H981	-2.09104	0.215867	0.728751	0.157016	8.11337e-08
Kelch-like protein 22	KLHL22	Q53GT1	-2.17432	0.994494	2.26453e-05	0.959518	6.24618e-06
Mitochondrial chaperone BCS1	BCS1L	Q9Y276	-2.3046	0.206067	0.000396444	0.937641	1.46904e-05
Tyrosine-protein kinase ZAP-70	ZAP70	P43403	-2.24834	0.363039	0.00121872	0.777422	4.95621e-06
Breast carcinoma-amplified sequence 4	BCAS4	Q8TDM0	-2.39199	0.0996997	0.0329112	0.143141	1.5302e-05
Ras association domain-containing protein 7	RASSF7	Q02833	-2.41381	0.0902325	2.11523e-06	0.657093	0.000249359
Protein mono-ADP-ribosyltransferase PARP6	PARP6	Q2NL67	-2.23445	0.246534	3.55788e-05	0.667182	3.16381e-08
Isoleucine--tRNA ligase, cytoplasmic	IARS	P41252	-2.17888	0.928794	0.0197751	0.592787	2.85926e-09
Pre-mRNA 3'-end-processing factor FIP1	FIP1L1	Q6UN15	-2.10639	0.11744	0.318819	0.428958	3.93504e-07
Phosphatase and actin regulator 4	PHACTR4	Q8IZ21	-2.05377	0.276622	0.0649156	0.324774	1.73425e-05
WD repeat-containing protein 60	WDR60	Q8WVS4	-2.22735	0.485276	0.00171032	0.716474	5.37846e-08
Exosome complex component RRP42	EXOSC7	Q15024	-1.98207	0.340811	0.417006	0.359828	6.34658e-12
Protein BEX4	BEX4	Q9NWD9	-2.01558	0.414432	0.0158767	0.339596	0.000104667
Isocitrate dehydrogenase [NAD] subunit beta, mitochondrial	IDH3B	O43837	-2.28437	0.0522639	0.00313799	0.89864	3.86714e-05
Cytoplasmic phosphatidylinositol transfer protein 1	PITPNC1	Q9UKF7	-2.16718	0.0536738	0.0618449	0.610027	1.28976e-05
1-phosphatidylinositol 4,5-bisphosphate phosphodiesterase gamma-1	PLCG1	P19174	-2.20604	0.859657	0.00939104	0.429355	1.44388e-07
40S ribosomal protein S23	RPS23	P62266	-2.11478	0.571555	0.748638	0.441634	1.02122e-11
Methionine--tRNA ligase, cytoplasmic	MARS	P56192	-2.2932	0.555268	0.012691	0.853578	1.38223e-12
InaD-like protein	PATJ	Q8NI35	-2.13204	0.930968	0.00030991	0.249834	0.000229675
Putative uncharacterized protein FAM30A	FAM30A	Q9NZY2	-2.3738	0.284663	0.0151555	0.356021	3.90217e-07
60S ribosomal protein L32	RPL32	P62910	-2.16771	0.408745	0.533837	0.667754	1.09561e-11
Ribonuclease P protein subunit p21	RPP21	Q9H633	-2.39313	0.000579209	0.00169923	0.797784	0.00115708
Negative elongation factor C/D	NELFCD	Q8IXH7	-2.2665	0.377735	0.108517	0.563074	1.96415e-09
WD repeat-containing protein 70	WDR70	Q9NW82	-2.13827	0.0697433	0.526509	0.28386	2.95385e-10
Zinc finger and BTB domain-containing protein 40	ZBTB40	Q9NUA8	-2.21873	0.999631	0.22325	0.588299	1.10982e-12
Ribonuclease P protein subunit p38	RPP38	P78345	-2.25451	0.176585	0.155653	0.777728	2.45288e-09
Tudor and KH domain-containing protein	TDRKH	Q9Y2W6	-1.96512	0.28315	0.255028	0.247699	7.02105e-06
Tetratricopeptide repeat protein 4	TTC4	O95801	-2.1651	0.469744	0.296919	0.669686	9.94e-11
Actin-binding LIM protein 1	ABLIM1	O14639	-2.12349	0.376065	0.266805	0.500297	5.73509e-09
Elongator complex protein 6	ELP6	Q0PNE2	-2.33732	0.502483	0.000981743	0.775379	3.439e-07
Tyrosine--tRNA ligase, mitochondrial	YARS2	Q9Y2Z4	-2.25891	0.185699	0.266385	0.852132	1.41369e-10
Trafficking protein particle complex subunit 12	TRAPPC12	Q8WVT3	-2.30414	0.0219924	0.0458672	0.953402	1.11025e-06
Ribosomal biogenesis protein LAS1L	LAS1L	Q9Y4W2	-1.99757	0.752732	0.520684	0.0602327	2.55147e-07
SUMO-specific isopeptidase USPL1	USPL1	Q5W0Q7	-2.0251	0.0384897	0.000228087	0.119226	0.431226
p53 and DNA damage-regulated protein 1	PDRG1	Q9NUG6	-2.25403	0.0476026	0.00749326	0.542021	0.000175875
Transformer-2 protein homolog beta	TRA2B	P62995	-1.99839	0.171934	0.290679	0.448895	1.48184e-06
Cell division cycle and apoptosis regulator protein 1	CCAR1	Q8IX12	-2.04175	0.585797	0.324066	0.24267	4.56183e-08
Golgin subfamily A member 1	GOLGA1	Q92805	-2.19214	0.359143	0.0155902	0.134073	8.32065e-05
ADP-ribose pyrophosphatase, mitochondrial	NUDT9	Q9BW91	-2.03552	0.99295	0.493668	0.104985	5.0576e-09
Probable tRNA N6-adenosine threonylcarbamoyltransferase	OSGEP	Q9NPF4	-2.20753	0.276048	0.254331	0.283935	3.21204e-08
Tubby-related protein 3	TULP3	O75386	-1.97792	0.975466	0.086418	0.0931201	7.21824e-06
Vacuolar fusion protein CCZ1 homolog	CCZ1	P86791	-2.26545	0.0716467	0.00475761	0.40219	0.00031856
DNA replication licensing factor MCM7	MCM7	P33993	-2.36599	0.245056	0.0251994	0.713924	1.22232e-08
Beta-centractin	ACTR1B	P42025	-2.34822	0.476231	0.00128646	0.913139	2.5385e-08
TATA box-binding protein-associated factor RNA polymerase I subunit C	TAF1C	Q15572	-2.24412	0.110677	1.26378e-05	0.537183	2.29316e-08
AP-4 complex subunit beta-1	AP4B1	Q9Y6B7	-2.64367	0.233072	9.25023e-06	0.170734	2.64877e-10
Nuclear pore complex protein Nup88	NUP88	Q99567	-2.32882	0.264099	0.294575	0.247699	2.04178e-09
E3 ubiquitin-protein ligase RNF34	RNF34	Q969K3	-2.05831	0.109482	0.641858	0.176298	9.1607e-09
Tropomodulin-4	TMOD4	Q9NZQ9	-2.23684	0.535607	0.0170983	0.299323	9.32365e-07
40S ribosomal protein S19	RPS19	P39019	-2.37473	0.748351	0.015465	0.781675	2.00801e-12
NIF3-like protein 1	NIF3L1	Q9GZT8	-2.0584	0.635739	0.0183339	0.224846	2.82574e-07
Ribosomal oxygenase 1	RIOX1	Q9H6W3	-2.26569	0.245593	0.778187	0.999573	2.52745e-14
Microfibrillar-associated protein 1	MFAP1	P55081	-2.09708	0.223813	0.966486	0.395912	3.36645e-10
Spermatid perinuclear RNA-binding protein	STRBP	Q96SI9	-2.18778	0.0763644	0.0196243	0.507717	6.8021e-05
Propionyl-CoA carboxylase beta chain, mitochondrial	PCCB	P05166	-2.02463	0.0482619	0.992879	0.0788849	1.21333e-05
Complement C1q tumor necrosis factor-related protein 3	C1QTNF3	Q9BXJ4	-1.97658	0.463979	0.417605	0.161702	6.90415e-07
R3H domain-containing protein 1	R3HDM1	Q15032	-2.09271	0.755606	0.501456	0.763034	1.38149e-12
Diphthine methyltransferase	DPH7	Q9BTV6	-2.32677	0.708957	0.000396297	0.659164	7.41328e-07
Ezrin	EZR	P15311	-2.28204	0.147541	0.23926	0.239333	1.00173e-07
UDP-glucuronic acid/UDP-N-acetylgalactosamine transporter	SLC35D1	Q9NTN3	-2.00177	0.652028	0.0617472	0.093207	6.09011e-05
Eukaryotic elongation factor 2 kinase	EEF2K	O00418	-2.05244	0.0695867	0.00365717	0.190036	0.0293771
Forkhead box protein K2	FOXK2	Q01167	-2.36445	0.055945	0.229718	0.102891	2.42622e-06
Protein disulfide-isomerase A3	PDIA3	P30101	-2.28805	0.0345502	0.881141	0.820043	3.38683e-12
High mobility group protein 20A	HMG20A	Q9NP66	-2.0727	0.0711135	0.84605	0.168946	8.8208e-07
Plasmolipin	PLLP	Q9Y342	-2.19795	0.999444	0.0146715	0.167478	6.68273e-07
Plasma kallikrein	KLKB1	P03952	-2.2388	0.116372	0.000680929	0.473491	0.00107142
Zinc finger protein with KRAB and SCAN domains 2	ZKSCAN2	Q63HK3	-1.98637	0.133134	0.0384204	0.0515383	5.63401e-08
Interleukin-12 receptor subunit beta-2	IL12RB2	Q99665	-2.01659	0.194067	0.165822	0.0719318	0.000340434
Regulator of microtubule dynamics protein 3	RMDN3	Q96TC7	-2.32026	0.189913	0.0708034	0.807772	3.21644e-09
Mucosa-associated lymphoid tissue lymphoma translocation protein 1	MALT1	Q9UDY8	-2.14545	0.331065	0.000950331	0.271789	2.60529e-07
E1A-binding protein p400	EP400	Q96L91	-1.99152	0.979318	0.00461832	0.967994	1.99726e-07
Amyloid-beta A4 precursor protein-binding family A member 2	APBA2	Q99767	-2.03764	0.139127	0.0207392	0.347998	0.00062546
UNC5C-like protein	UNC5CL	Q8IV45	-1.97928	0.9514	0.207345	0.0385312	3.35158e-06
Tight junction-associated protein 1	TJAP1	Q5JTD0	-2.11006	0.00272324	5.51358e-05	0.568337	8.23662e-12
Pogo transposable element with ZNF domain	POGZ	Q7Z3K3	-2.18689	0.87578	0.0330493	0.0812141	4.93817e-07
Kelch-like protein 3	KLHL3	Q9UH77	-2.36533	0.962849	0.000221394	0.927538	6.15727e-09
snRNA-activating protein complex subunit 5	SNAPC5	O75971	-2.35033	0.0507958	0.376666	0.527077	3.00027e-09
Zinc finger protein 256	ZNF256	Q9Y2P7	-2.19276	0.362208	0.00600576	0.114377	0.000409936
DNA repair protein RAD50	RAD50	Q92878	-2.17221	0.0332336	0.698473	0.0829417	9.06503e-06
Probable palmitoyltransferase ZDHHC14	ZDHHC14	Q8IZN3	-2.1432	0.212568	0.00619852	0.295038	0.000397033
Thymosin beta-10	TMSB10	P63313	-2.2446	0.823701	0.0301091	0.861898	1.42673e-10
Protein TESPA1	TESPA1	A2RU30	-2.14716	0.102599	0.371923	0.875102	3.50056e-09
Ankyrin repeat domain-containing protein 26	ANKRD26	Q9UPS8	-2.07199	0.0580702	0.0016191	0.210297	0.0468544
Krev interaction trapped protein 1	KRIT1	O00522	-2.20636	0.110473	0.0150473	0.0636452	0.00324548
Protein C-ets-1	ETS1	P14921	-2.26567	0.137693	0.0757511	0.580941	1.51826e-07
Dihydrolipoyllysine-residue succinyltransferase component of 2-oxoglutarate dehydrogenase complex, mitochondrial	DLST	P36957	-2.1467	0.681607	0.893004	0.349659	1.1879e-12
Ataxin-2	ATXN2	Q99700	-2.05787	0.719762	0.000299747	0.0336754	0.032904
E3 ubiquitin-protein ligase Praja-1	PJA1	Q8NG27	-2.25896	0.00541771	0.609894	0.532391	8.21984e-10
Cell cycle checkpoint protein RAD1	RAD1	O60671	-1.97662	0.824175	0.0901396	0.0274729	0.000153777
Zinc finger protein with KRAB and SCAN domains 4	ZKSCAN4	Q969J2	-2.23244	0.721079	0.000868767	0.335964	5.89279e-07
RNA polymerase II-associated protein 1	RPAP1	Q9BWH6	-2.30172	0.634608	0.0113105	0.670936	7.74915e-09
NEDD8-activating enzyme E1 regulatory subunit	NAE1	Q13564	-2.09316	0.444894	0.0789885	0.123894	1.6071e-05
Gamma-aminobutyric acid type B receptor subunit 1	GABBR1	Q9UBS5	-2.01217	0.0836118	1.81981e-05	0.697427	0.100205
DDB1- and CUL4-associated factor 7	DCAF7	P61962	-2.33475	0.0404568	0.345672	0.635244	4.29116e-09
Alanyl-tRNA editing protein Aarsd1	AARSD1	Q9BTE6	-2.3514	0.626875	0.000344515	0.406639	6.47179e-06
Proline-rich protein PRCC	PRCC	Q92733	-2.05372	0.0570574	0.627539	0.166235	8.89506e-06
Lactosylceramide alpha-2,3-sialyltransferase	ST3GAL5	Q9UNP4	-2.35387	0.174993	0.027159	0.659926	6.30556e-08
Probable leucine--tRNA ligase, mitochondrial	LARS2	Q15031	-2.38339	0.42822	0.0975616	0.827668	6.56377e-12
RUN and SH3 domain-containing protein 1	RUSC1	Q9BVN2	-2.44801	0.0307111	0.0043723	0.61073	1.22113e-07
Astrocytic phosphoprotein PEA-15	PEA15	Q15121	-2.2772	0.100913	0.00528765	0.499419	6.22825e-05
Solute carrier family 17 member 9	SLC17A9	Q9BYT1	-2.4657	0.0486531	0.00261367	0.788007	3.9799e-06
RUS1 family protein C16orf58	C16orf58	Q96GQ5	-2.61091	0.167795	0.000397026	0.412039	2.25959e-10
Dynein heavy chain 1, axonemal	DNAH1	Q9P2D7	-2.59214	0.0595766	8.27302e-05	0.604326	4.05249e-07
Popeye domain-containing protein 2	POPDC2	Q9HBU9	-2.24113	0.866776	2.43275e-05	0.445275	0.000137563
Protein SDA1 homolog	SDAD1	Q9NVU7	-2.03375	0.182079	0.777464	0.203045	6.23606e-09
IST1 homolog	IST1	P53990	-2.08893	0.0473088	0.827183	0.111828	5.71849e-07
Ataxin-10	ATXN10	Q9UBB4	-2.42696	0.948644	0.0366252	0.244354	1.66581e-10
Protein LMBR1L	LMBR1L	Q6UX01	-2.27235	0.126253	0.000964467	0.241564	7.91213e-10
Leukocyte surface antigen CD47	CD47	Q08722	-2.014	0.632883	0.160472	0.348375	1.63112e-07
Myosin-3	MYH3	P11055	-2.38105	0.853554	4.24727e-05	0.801057	5.91308e-07
Transcription elongation regulator 1	TCERG1	O14776	-1.97244	0.740936	0.172887	0.138592	2.41583e-06
Inositol hexakisphosphate and diphosphoinositol-pentakisphosphate kinase 1	PPIP5K1	Q6PFW1	-2.41297	0.733968	0.00910241	0.61522	5.60318e-10
WD repeat-containing protein 82	WDR82	Q6UXN9	-2.14151	0.328846	0.284484	0.169236	3.21085e-13
DnaJ homolog subfamily A member 3, mitochondrial	DNAJA3	Q96EY1	-2.22795	0.390885	0.000781309	0.373902	3.36491e-08
Plasminogen activator inhibitor 1 RNA-binding protein	SERBP1	Q8NC51	-2.29469	0.0774517	0.792394	0.0686638	9.86012e-08
Protein FAM216A	FAM216A	Q8WUB2	-2.3236	0.333096	0.00406227	0.403088	3.89161e-06
Pre-mRNA-splicing factor ATP-dependent RNA helicase DHX16	DHX16	O60231	-2.40027	0.741047	0.00142495	0.675996	1.4865e-08
ATP synthase subunit alpha, mitochondrial	ATP5F1A	P25705	-2.43656	0.0831486	0.803415	0.918631	3.63956e-15
Zinc finger protein 30	ZNF30	P17039	-2.24671	0.827807	0.000302215	0.33304	3.78326e-06
Protein transport protein Sec24C	SEC24C	P53992	-2.31964	0.0646839	0.265014	0.493742	1.77986e-08
Proteasome subunit beta type-1	PSMB1	P20618	-1.9803	0.479227	0.634958	0.038135	1.19747e-09
Abasic site processing protein HMCES	HMCES	Q96FZ2	-2.23197	0.0863324	0.00399204	0.276885	0.00116757
Splicing factor 3A subunit 3	SF3A3	Q12874	-2.08039	0.649069	0.177634	0.13609	4.95828e-07
Zinc finger protein 329	ZNF329	Q86UD4	-2.20745	0.276622	0.0140342	0.160907	0.000102988
Zinc finger protein 439	ZNF439	Q8NDP4	-2.19633	0.540944	2.11523e-06	0.164086	0.00110179
Vacuolar protein sorting-associated protein 33B	VPS33B	Q9H267	-2.49364	0.146608	0.00207024	0.820106	1.42474e-08
General transcription and DNA repair factor IIH helicase subunit XPB	ERCC3	P19447	-2.42642	0.848258	0.0177646	0.605269	3.4252e-11
EH domain-binding protein 1	EHBP1	Q8NDI1	-2.17624	0.0459341	0.248559	0.0754429	0.000158511
Acetoacetyl-CoA synthetase	AACS	Q86V21	-2.47357	0.181435	0.000684302	0.983649	2.18767e-07
Zinc finger protein 343	ZNF343	Q6P1L6	-2.40943	0.644645	0.0143879	0.0975079	3.93578e-07
Serine/threonine-protein phosphatase 6 regulatory subunit 2	PPP6R2	O75170	-2.2998	0.0504214	0.0198537	0.327139	3.77859e-09
Uncharacterized protein C6orf136	C6orf136	Q5SQH8	-2.32673	0.501541	3.60488e-05	0.283495	1.79656e-06
DNA ligase 1	LIG1	P18858	-2.45175	0.211406	0.000670944	0.872662	5.85869e-07
M-phase phosphoprotein 6	MPHOSPH6	Q99547	-2.2063	0.172545	0.00369286	0.173075	0.00139597
Inactive serine protease 35	PRSS35	Q8N3Z0	-2.05134	0.929393	0.0130114	0.00619474	0.00211765
Death-inducer obliterator 1	DIDO1	Q9BTC0	-2.42422	0.602871	0.0380516	0.784867	8.53178e-12
Methionine synthase	MTR	Q99707	-2.03976	0.213031	0.117029	0.0530746	0.000644698

## Sheet: S7
Supplementary Table S7. Results of canakinumab-treated sJIA patients PBMCs expression data analysis. Signal-to-noise (S2N) ratio ([mean expression treated - mean expression untreated]/[standard deviation treated + standard deviation untreated]) was calculated as measure of up (S2N ratio > 0) or downregulation (S2N ratio < 0) in sJIA patients PBMCs treated vs. control sJIA patients PBMCs.
Protein name	Gene name	Uniprot code	p-value	S2N ratio
Solute carrier family 2, facilitated glucose transporter member 3	SLC2A3	P11169	2.0604e-16	-1.08602
Glycogen phosphorylase, liver form	PYGL	P06737	2.3194e-15	-1.02401
Protein phosphatase 1 regulatory subunit 3B	PPP1R3B	Q86XI6	2.6275e-15	-1.05724
Solute carrier family 2, facilitated glucose transporter member 14	SLC2A14	Q8TDB8	7.405e-15	-1.01932
Prokineticin-2	PROK2	Q9HC23	1.2067e-14	-0.998873
Aquaporin-9	AQP9	O43315	1.5836e-14	-0.980893
Protein MRVI1	MRVI1	Q9Y6F6	2.9973e-14	-0.99532
C-X-C chemokine receptor type 2	CXCR2	P25025	9.4563e-14	-0.948116
Long-chain-fatty-acid--CoA ligase 1	ACSL1	P33121	1.1625e-13	-0.942347
Arachidonate 5-lipoxygenase	ALOX5	P09917	1.4429e-13	-0.936646
Complement decay-accelerating factor	CD55	P08174	1.8885e-13	-0.969059
Matrix metalloproteinase-25	MMP25	Q9NPA2	2.7279e-13	-0.922707
Lipopolysaccharide-induced tumor necrosis factor-alpha factor	LITAF	Q99732	2.7908e-13	-0.91632
Low affinity immunoglobulin gamma Fc region receptor II-c	FCGR2C	P31995	4.2242e-13	-0.908612
Dysferlin	DYSF	O75923	4.3084e-13	-0.910519
Coagulation factor V	F5	P12259	5.2258e-13	-0.975373
RING finger protein 24	RNF24	Q9Y225	6.371e-13	-0.897727
Toll-like receptor 1	TLR1	Q15399	1.4207e-12	-0.882196
Alkaline phosphatase, tissue-nonspecific isozyme	ALPL	P05186	1.4422e-12	-0.938799
Toll-like receptor 8	TLR8	Q9NR97	1.7971e-12	-0.882981
Protein phosphatase 1 regulatory subunit 12A	PPP1R12A	O14974	1.9475e-12	-0.890446
Docking protein 3	DOK3	Q7L591	2.3595e-12	-0.870121
Nuclear distribution protein nudE-like 1	NDEL1	Q9GZM8	2.3615e-12	-0.871369
HAUS augmin-like complex subunit 4	HAUS4	Q9H6D7	2.5932e-12	-0.900378
Serine/threonine-protein phosphatase 4 regulatory subunit 1	PPP4R1	Q8TF05	2.8548e-12	-0.866074
Protein kinase C and casein kinase substrate in neurons protein 2	PACSIN2	Q9UNF0	3.7521e-12	-0.860616
Syntaxin-3	STX3	Q13277	3.8761e-12	-0.857568
Bcl-2-related protein A1	BCL2A1	Q16548	4.1873e-12	-0.904845
Protein FAM53C	FAM53C	Q9NYF3	4.4307e-12	-0.857677
Alpha-protein kinase 1	ALPK1	Q96QP1	5.1138e-12	-0.870805
Protein Niban	FAM129A	Q9BZQ8	6.0502e-12	-0.854436
mRNA decay activator protein ZFP36	ZFP36	P26651	6.285e-12	-0.850925
LIM domain kinase 2	LIMK2	P53671	6.326e-12	-0.875713
ATP-sensitive inward rectifier potassium channel 15	KCNJ15	Q99712	7.5553e-12	-0.842437
Interleukin-17 receptor A	IL17RA	Q96F46	7.5633e-12	-0.843695
Complement C1r subcomponent-like protein	C1RL	Q9NZP8	8.4052e-12	-0.847248
NEDD4-binding protein 1	N4BP1	O75113	9.8212e-12	-0.852597
GRB2-associated-binding protein 2	GAB2	Q9UQC2	1.0044e-11	-0.836005
Disintegrin and metalloproteinase domain-containing protein 8	ADAM8	P78325	1.1077e-11	-0.837892
Interleukin-1 beta	IL1B	P01584	1.109e-11	-0.885541
Ras-related protein Ral-B	RALB	P11234	1.4248e-11	-0.82873
Flotillin-2	FLOT2	Q14254	1.4679e-11	-0.85047
Vascular non-inflammatory molecule 2	VNN2	O95498	1.4868e-11	-0.826569
Protein ABHD12B	ABHD12B	Q7Z5M8	1.5977e-11	-0.889358
Annexin A3	ANXA3	P12429	1.691e-11	-0.876948
Progressive ankylosis protein homolog	ANKH	Q9HCJ1	1.7012e-11	0.826018
C-X-C chemokine receptor type 1	CXCR1	P25024	2.8556e-11	-0.817489
Sulfotransferase family cytosolic 1B member 1	SULT1B1	O43704	3.1789e-11	-0.870757
Tumor necrosis factor receptor superfamily member 1A	TNFRSF1A	P19438	3.1842e-11	-0.811021
Natural resistance-associated macrophage protein 1	SLC11A1	P49279	3.4505e-11	-0.807358
Endophilin-B1	SH3GLB1	Q9Y371	3.5049e-11	-0.82905
Toll-like receptor 5	TLR5	O60602	3.515e-11	-0.85024
Protein YIPF1	YIPF1	Q9Y548	4.0037e-11	-0.840623
Maltase-glucoamylase, intestinal [Includes: Maltase	MGAM	O43451	4.6346e-11	-0.81044
tRNA-splicing endonuclease subunit Sen34	TSEN34	Q9BSV6	4.8851e-11	-0.803201
Testis anion transporter 1	SLC26A8	Q96RN1	5.7348e-11	-0.840396
Tyrosine-protein phosphatase non-receptor type substrate 1	SIRPA	P78324	6.006e-11	-0.803574
6-phosphofructo-2-kinase/fructose-2,6-bisphosphatase 3	PFKFB3	Q16875	6.0902e-11	-0.859302
SRSF protein kinase 1	SRPK1	Q96SB4	7.3756e-11	-0.807789
Protransforming growth factor alpha [Cleaved into: Transforming growth factor alpha	TGFA	P01135	7.4092e-11	-0.850277
Interleukin-4 receptor subunit alpha	IL4R	P24394	7.7613e-11	-0.838595
Leukocyte elastase inhibitor	SERPINB1	P30740	8.9298e-11	-0.79317
Recombining binding protein suppressor of hairless	RBPJ	Q06330	9.6637e-11	-0.798704
Tectonin beta-propeller repeat-containing protein 2	TECPR2	O15040	1.0214e-10	-0.808289
Adhesion G protein-coupled receptor G3	ADGRG3	Q86Y34	1.0478e-10	-0.818715
Paxillin	PXN	P49023	1.0525e-10	-0.785822
Pseudokinase FAM20A	FAM20A	Q96MK3	1.1654e-10	-0.78065
Plexin-C1	PLXNC1	O60486	1.2495e-10	-0.79138
Diacylglycerol O-acyltransferase 2	DGAT2	Q96PD7	1.3286e-10	-0.821354
Glycogenin-1	GYG1	P46976	1.4056e-10	-0.825622
Glycosyltransferase 1 domain-containing protein 1	GLT1D1	Q96MS3	1.5112e-10	-0.776086
Toll-like receptor 6	TLR6	Q9Y2C9	1.515e-10	-0.805157
Glutaminyl-peptide cyclotransferase	QPCT	Q16769	1.5343e-10	-0.774126
Solute carrier organic anion transporter family member 3A1	SLCO3A1	Q9UIG8	1.5618e-10	-0.779435
Brain acid soluble protein 1	BASP1	P80723	1.5985e-10	-0.774903
Mitogen-activated protein kinase 14	MAPK14	Q16539	1.692e-10	-0.811431
Mitogen-activated protein kinase kinase kinase 5	MAP3K5	Q99683	1.6944e-10	-0.77403
Cysteine-rich and transmembrane domain-containing protein 1	CYSTM1	Q9H1C7	1.7315e-10	-0.798183
Protein C-ets-2	ETS2	P15036	1.7594e-10	-0.829488
Signal transducer and activator of transcription 5B	STAT5B	P51692	2.1429e-10	-0.79205
Cyclin-J-like protein	CCNJL	Q8IV13	2.2301e-10	-0.774146
Sialic acid-binding Ig-like lectin 9	SIGLEC9	Q9Y336	2.2702e-10	-0.818125
Protein S100-A9	S100A9	P06702	2.3798e-10	-0.778973
Iduronate 2-sulfatase	IDS	P22304	2.4704e-10	-0.76403
Zinc finger protein 438	ZNF438	Q7Z4V0	2.4754e-10	-0.830839
GSK-3-binding protein FRAT2	FRAT2	O75474	2.6032e-10	-0.769392
Probable G-protein coupled receptor 27	GPR27	Q9NS67	2.6168e-10	-0.773024
Induced myeloid leukemia cell differentiation protein Mcl-1	MCL1	Q07820	2.6984e-10	-0.759999
PHD finger protein 21A	PHF21A	Q96BD5	2.8113e-10	-0.775563
NLR family CARD domain-containing protein 4	NLRC4	Q9NPP4	2.827e-10	-0.818112
N-formyl peptide receptor 2	FPR2	P25090	2.9442e-10	-0.767338
Mitogen-activated protein kinase 1	MAPK1	P28482	2.963e-10	-0.757922
Methylcytosine dioxygenase TET2	TET2	Q6N021	3.0297e-10	-0.780254
Protein associated with UVRAG as autophagy enhancer	RUBCNL	Q9H714	3.0647e-10	-0.771424
High affinity immunoglobulin epsilon receptor subunit gamma	FCER1G	P30273	3.4279e-10	-0.75437
Leucine-rich single-pass membrane protein 1	LSMEM1	Q8N8F7	3.8202e-10	-0.790704
Semaphorin-4A	SEMA4A	Q9H3S1	3.8628e-10	-0.763704
E3 ubiquitin-protein ligase RNF115	RNF115	Q9Y4L5	4.0119e-10	0.750572
Baculoviral IAP repeat-containing protein 1	NAIP	Q13075	4.0652e-10	-0.791874
Sugar phosphate exchanger 3	SLC37A3	Q8NCC5	4.0897e-10	-0.81633
Exportin-6	XPO6	Q96QU8	4.1712e-10	-0.753267
Protein argonaute-4	AGO4	Q9HCK5	4.2772e-10	-0.757502
Low affinity immunoglobulin gamma Fc region receptor II-a	FCGR2A	P12318	4.4464e-10	-0.750952
Adipocyte plasma membrane-associated protein	APMAP	Q9HDC9	4.7709e-10	-0.747557
Serine/threonine-protein kinase MAK	MAK	P20794	5.1284e-10	-0.780105
CDP-diacylglycerol--glycerol-3-phosphate 3-phosphatidyltransferase, mitochondrial	PGS1	Q32NB8	5.3564e-10	-0.844689
Chemokine-like factor	CKLF	Q9UBR5	5.3806e-10	-0.744868
Retinoic acid receptor alpha	RARA	P10276	5.3814e-10	-0.747791
Huntingtin-interacting protein 1	HIP1	O00291	5.8246e-10	-0.770326
P2Y purinoceptor 13	P2RY13	Q9BPV8	6.2825e-10	-0.740631
ADP-ribosylation factor-like protein 3	ARL3	P36405	6.6242e-10	-0.744262
Lamin-B1	LMNB1	P20700	6.654e-10	-0.763327
Phospholipase B-like 1	PLBD1	Q6P4A8	6.6603e-10	-0.758159
Trimethyllysine dioxygenase, mitochondrial	TMLHE	Q9NVH6	7.4438e-10	-0.742
Grancalcin	GCA	P28676	8.1334e-10	-0.734579
Leukocyte immunoglobulin-like receptor subfamily A member 6	LILRA6	Q6PI73	8.1451e-10	-0.763585
Peroxisomal acyl-coenzyme A oxidase 1	ACOX1	Q15067	8.2148e-10	-0.740781
ADM [Cleaved into: Adrenomedullin	ADM	P35318	9.316e-10	-0.738484
Metalloreductase STEAP4	STEAP4	Q687X5	9.3515e-10	-0.730934
Rho GTPase-activating protein 27	ARHGAP27	Q6ZUM4	1.0473e-09	-0.728235
Receptor-type tyrosine-protein phosphatase eta	PTPRJ	Q12913	1.054e-09	-0.747819
Zinc finger protein 319	ZNF319	Q9P2F9	1.1169e-09	-0.751229
MANSC domain-containing protein 1	MANSC1	Q9H8J5	1.1239e-09	-0.727239
Perilipin-3	PLIN3	O60664	1.1519e-09	-0.748949
E3 ubiquitin/ISG15 ligase TRIM25	TRIM25	Q14258	1.1605e-09	-0.726272
Guanine nucleotide-binding protein G	GNG10	P50151	1.2313e-09	-0.734493
Interferon alpha/beta receptor 1	IFNAR1	P17181	1.2545e-09	-0.73655
Kremen protein 1	KREMEN1	Q96MU8	1.3229e-09	-0.767084
Suppressor of cytokine signaling 3	SOCS3	O14543	1.3957e-09	-0.746923
Protein phosphatase 1D	PPM1D	O15297	1.6037e-09	-0.727718
Interferon gamma receptor 2	IFNGR2	P38484	1.7125e-09	-0.716711
Ras-related protein Rab-32	RAB32	Q13637	1.7588e-09	-0.725843
B-cell lymphoma 3 protein	BCL3	P20749	2.1141e-09	-0.724618
Integrin alpha-X	ITGAX	P20702	2.3576e-09	-0.710155
Transmembrane protein 43	TMEM43	Q9BTV4	2.4217e-09	-0.709338
Rho GTPase-activating protein 26	ARHGAP26	Q9UNA1	2.4406e-09	-0.709006
Exostosin-1	EXT1	Q16394	2.4603e-09	-0.738962
Proton-coupled amino acid transporter 1	SLC36A1	Q7Z2H8	2.4927e-09	-0.707989
Junctional adhesion molecule-like	JAML	Q86YT9	2.5297e-09	-0.707607
Dehydrogenase/reductase SDR family member 13	DHRS13	Q6UX07	2.644e-09	-0.761596
Beta-1,4-galactosyltransferase 5	B4GALT5	O43286	2.6571e-09	-0.709413
Caspase recruitment domain-containing protein 6	CARD6	Q9BX69	2.6577e-09	-0.711189
IQ motif and SEC7 domain-containing protein 1	IQSEC1	Q6DN90	2.6743e-09	-0.712303
C-C chemokine receptor type 1	CCR1	P32246	2.7182e-09	-0.716881
MAP kinase-interacting serine/threonine-protein kinase 1	MKNK1	Q9BUB5	2.778e-09	-0.735887
Leucine-rich alpha-2-glycoprotein	LRG1	P02750	2.8322e-09	-0.773279
UBX domain-containing protein 2B	UBXN2B	Q14CS0	2.9043e-09	-0.7167
Cell cycle progression protein 1	CCPG1	Q9ULG6	2.9694e-09	-0.706598
Amyloid beta A4 precursor protein-binding family B member 1-interacting protein	APBB1IP	Q7Z5R6	2.9878e-09	-0.726595
Fos-related antigen 2	FOSL2	P15408	3.0692e-09	-0.724981
Protein S100-A12	S100A12	P80511	3.1377e-09	-0.702471
Probable ergosterol biosynthetic protein 28	ERG28	Q9UKR5	3.1595e-09	0.715339
Soluble calcium-activated nucleotidase 1	CANT1	Q8WVQ1	3.2337e-09	-0.708114
Hexokinase-3	HK3	P52790	3.2625e-09	-0.749093
Toll-like receptor 4	TLR4	O00206	3.2964e-09	-0.720937
Leukocyte immunoglobulin-like receptor subfamily B member 3	LILRB3	O75022	3.3756e-09	-0.702561
Transmembrane protein 88	TMEM88	Q6PEY1	3.4925e-09	-0.710868
Signal-regulatory protein delta	SIRPD	Q9H106	3.6284e-09	-0.722623
Zinc transporter ZIP1	SLC39A1	Q9NY26	3.7024e-09	-0.707502
Cerebral cavernous malformations 2 protein-like	CCM2L	Q9NUG4	3.9476e-09	-0.783242
Ribosomal protein S6 kinase alpha-1	RPS6KA1	Q15418	3.9833e-09	-0.696737
Lymphocyte function-associated antigen 3	CD58	P19256	4.039e-09	-0.714979
Nuclear factor interleukin-3-regulated protein	NFIL3	Q16649	4.2102e-09	-0.69988
5'-3' exoribonuclease 2	XRN2	Q9H0D6	4.4627e-09	-0.716767
Transcription factor PU.1	SPI1	P17947	4.583e-09	-0.694479
Hydroxysteroid dehydrogenase-like protein 2	HSDL2	Q6YN16	4.808e-09	-0.701907
Low-density lipoprotein receptor-related protein 10	LRP10	Q7Z4F1	4.9285e-09	-0.692746
UDP-glucuronic acid decarboxylase 1	UXS1	Q8NBZ7	5.0382e-09	0.699465
TBC1 domain family member 14	TBC1D14	Q9P2M4	5.2037e-09	-0.721649
Protein Aster-A	GRAMD1A	Q96CP6	5.2212e-09	-0.747544
Protein phosphatase 1 regulatory subunit 3D	PPP1R3D	O95685	5.2981e-09	-0.726965
Potassium voltage-gated channel subfamily E member 3	KCNE3	Q9Y6H6	5.6022e-09	-0.69582
Nuclear receptor-binding factor 2	NRBF2	Q96F24	5.6428e-09	-0.691193
Histamine H2 receptor	HRH2	P25021	5.9049e-09	-0.744302
B-cell lymphoma 6 protein	BCL6	P41182	5.9658e-09	-0.687141
Semaphorin-4B	SEMA4B	Q9NPR2	6.0166e-09	-0.700702
Male-specific lethal 1 homolog	MSL1	Q68DK7	6.3177e-09	-0.686988
Leukocyte immunoglobulin-like receptor subfamily A member 5	LILRA5	A6NI73	6.9344e-09	-0.717594
Nicastrin	NCSTN	Q92542	7.0306e-09	-0.702155
Insulin-like growth factor 1 receptor	IGF1R	P08069	7.1368e-09	-0.708796
Mitochondrial dynamics protein MID51; MIEF1 upstream open reading frame protein	MIEF1	Q9NQG6; L0R8F8	7.4804e-09	0.681747
Endogenous Bornavirus-like nucleoprotein 2	EBLN2	Q6P2I7	7.5109e-09	-0.727887
Caspase-5	CASP5	P51878	7.5556e-09	-0.743944
Signal-induced proliferation-associated 1-like protein 2	SIPA1L2	Q9P2F8	7.5922e-09	-0.720061
Regulator of cell cycle RGCC	RGCC	Q9H4X1	8.005e-09	0.687612
Transmembrane protein 260	TMEM260	Q9NX78	8.4804e-09	-0.748088
Palmitoyltransferase ZDHHC18	ZDHHC18	Q9NUE0	8.6302e-09	-0.679649
Tyrosine-protein kinase HCK	HCK	P08631	8.8314e-09	-0.678708
LYR motif-containing protein 9	LYRM9	A8MSI8	8.8777e-09	0.692324
Tubulin beta chain	TUBB	P07437	9.7216e-09	0.676655
RNA-binding protein 3	RBM3	P98179	9.8576e-09	0.675872
SOSS complex subunit B2	NABP1	Q96AH0	1.0249e-08	-0.708373
Sialic acid-binding Ig-like lectin 5	SIGLEC5	O15389	1.034e-08	-0.675796
Inositol 1,4,5-trisphosphate receptor-interacting protein	ITPRIP	Q8IWB1	1.0608e-08	-0.673597
Glycerol kinase 3	GK3P	Q14409	1.0639e-08	-0.710947
ADP-ribosyl cyclase/cyclic ADP-ribose hydrolase 2	BST1	Q10588	1.0719e-08	-0.677434
Adhesion G protein-coupled receptor E2	ADGRE2	Q9UHX3	1.0846e-08	-0.686392
Carbohydrate sulfotransferase 15	CHST15	Q7LFX5	1.1027e-08	-0.673346
Aspartyl/asparaginyl beta-hydroxylase	ASPH	Q12797	1.11e-08	-0.743607
V-type immunoglobulin domain-containing suppressor of T-cell activation	VSIR	Q9H7M9	1.1126e-08	-0.675989
fMet-Leu-Phe receptor	FPR1	P21462	1.1174e-08	-0.68448
Guanine nucleotide-binding protein G	GNAI3	P08754	1.1511e-08	-0.693018
Dual specificity mitogen-activated protein kinase kinase 6	MAP2K6	P52564	1.1642e-08	-0.692597
FK506-binding protein 15	FKBP15	Q5T1M5	1.2005e-08	-0.670438
Chondroitin sulfate synthase 1	CHSY1	Q86X52	1.2112e-08	-0.720782
Thrombomodulin	THBD	P07204	1.2504e-08	-0.705799
Phosphatidylserine synthase 1	PTDSS1	P48651	1.293e-08	0.672996
Ferritin heavy chain	FTH1	P02794	1.3687e-08	-0.670325
Ectonucleoside triphosphate diphosphohydrolase 1	ENTPD1	P49961	1.385e-08	-0.673648
Zinc finger protein 467	ZNF467	Q7Z7K2	1.3872e-08	-0.673018
Leucine-rich repeat-containing protein 4	LRRC4	Q9HBW1	1.4958e-08	-0.665587
Replication protein A 70 kDa DNA-binding subunit	RPA1	P27694	1.5729e-08	0.667067
Tubulin alpha-1A chain	TUBA1A	Q71U36	1.5745e-08	-0.664087
Tumor protein D54	TPD52L2	O43399	1.5859e-08	-0.663915
Solute carrier family 22 member 4	SLC22A4	Q9H015	1.6746e-08	-0.662717
Adhesion G protein-coupled receptor E3	ADGRE3	Q9BY15	1.7268e-08	-0.662892
Plasma membrane calcium-transporting ATPase 4	ATP2B4	P23634	1.7297e-08	-0.704191
Cysteine/serine-rich nuclear protein 1	CSRNP1	Q96S65	1.7354e-08	-0.68782
Protein RCC2	RCC2	Q9P258	1.7451e-08	0.661892
Mini-chromosome maintenance complex-binding protein	MCMBP	Q9BTE3	1.7887e-08	-0.661154
Cystatin-F	CST7	O76096	1.926e-08	-0.682872
PX domain-containing protein kinase-like protein	PXK	Q7Z7A4	1.9452e-08	-0.673433
Ataxin-1	ATXN1	P54253	1.9961e-08	-0.688476
Transcription factor Dp-2	TFDP2	Q14188	2.02e-08	0.68568
RAS guanyl-releasing protein 4	RASGRP4	Q8TDF6	2.0317e-08	-0.65902
SERTA domain-containing protein 3	SERTAD3	Q9UJW9	2.0512e-08	-0.658658
L-selectin	SELL	P14151	2.0774e-08	-0.657787
Malignant fibrous histiocytoma-amplified sequence 1	MFHAS1	Q9Y4C4	2.1116e-08	0.663829
Alpha-N-acetylgalactosaminide alpha-2,6-sialyltransferase 2	ST6GALNAC2	Q9UJ37	2.224e-08	-0.656247
Terminal nucleotidyltransferase 4A	TENT4A	Q5XG87	2.2868e-08	0.663731
Cyclic AMP-responsive element-binding protein 5	CREB5	Q02930	2.3122e-08	-0.662187
Polypeptide N-acetylgalactosaminyltransferase 14	GALNT14	Q96FL9	2.3189e-08	-0.810964
Cytochrome b-245 chaperone 1	CYBC1	Q9BQA9	2.3367e-08	-0.66486
Tyrosyl-DNA phosphodiesterase 2	TDP2	O95551	2.3949e-08	-0.661829
C-terminal-binding protein 2	CTBP2	P56545	2.4811e-08	-0.652986
E3 ubiquitin-protein ligase COP1	COP1	Q8NHY2	2.4873e-08	-0.658332
Protein lin-7 homolog A	LIN7A	O14910	2.5443e-08	-0.666735
Vacuolar protein sorting-associated protein 8 homolog	VPS8	Q8N3P4	2.6317e-08	-0.660676
Signal-regulatory protein beta-1; Signal-regulatory protein beta-1 isoform 3	SIRPB1	O00241; Q5TFQ8	2.6953e-08	-0.65119
NADH dehydrogenase [ubiquinone] 1 beta subcomplex subunit 3	NDUFB3	O43676	2.7258e-08	-0.663026
Poly	MTPAP	Q9NVV4	2.7824e-08	0.650635
Nardilysin	NRDC	O43847	2.8666e-08	-0.649434
Alpha-ketoglutarate-dependent dioxygenase FTO	FTO	Q9C0B1	2.8873e-08	0.657929
RING finger protein 141	RNF141	Q8WVD5	2.9649e-08	-0.654725
Regulator of G-protein signaling 2	RGS2	P41220	3.0634e-08	-0.662661
Methylcrotonoyl-CoA carboxylase beta chain, mitochondrial	MCCC2	Q9HCC0	3.1383e-08	0.650386
Bestrophin-1	BEST1	O76090	3.1808e-08	-0.6469
Superoxide dismutase [Mn], mitochondrial	SOD2	P04179	3.2081e-08	-0.648331
Reticulon-3	RTN3	O95197	3.2507e-08	-0.646623
C5a anaphylatoxin chemotactic receptor 2	C5AR2	Q9P296	3.2896e-08	-0.655421
Methionine-R-sulfoxide reductase B1	MSRB1	Q9NZV6	3.4496e-08	-0.647627
Transducin-like enhancer protein 3	TLE3	Q04726	3.5516e-08	-0.652789
Transient receptor potential cation channel subfamily M member 6	TRPM6	Q9BX84	3.6841e-08	-0.673435
Leukocyte immunoglobulin-like receptor subfamily B member 2	LILRB2	Q8N423	3.7927e-08	-0.6435
Growth-regulated alpha protein	CXCL1	P09341	3.8071e-08	-0.685495
Fibronectin type III domain-containing protein 3B	FNDC3B	Q53EP0	3.8085e-08	-0.674002
Tumor necrosis factor receptor superfamily member 19L	RELT	Q969Z4	3.9738e-08	-0.64226
Tyrosine-protein kinase Fgr	FGR	P09769	3.9782e-08	-0.644167
Ras-related protein Rab-3D	RAB3D	O95716	4.079e-08	-0.64826
Ubiquitin-conjugating enzyme E2 D1	UBE2D1	P51668	4.1018e-08	-0.650885
Carcinoembryonic antigen-related cell adhesion molecule 3	CEACAM3	P40198	4.2095e-08	-0.672124
Transmembrane protein 120A	TMEM120A	Q9BXJ8	4.2519e-08	-0.656245
Aryl hydrocarbon receptor nuclear translocator-like protein 1	ARNTL	O00327	4.2789e-08	-0.659237
Serine/arginine-rich splicing factor 8	SRSF8	Q9BRL6	4.3192e-08	0.647335
Solute carrier family 49 member 4	SLC49A4	Q96SL1	4.3351e-08	-0.67592
Tumor necrosis factor receptor superfamily member 10C	TNFRSF10C	O14798	4.5049e-08	-0.643219
Zinc finger protein 106	ZNF106	Q9H2Y7	4.5986e-08	-0.637934
Kelch-like protein 2	KLHL2	O95198	4.687e-08	-0.667142
Protein FAM102A	FAM102A	Q5T9C2	4.7427e-08	0.647177
Free fatty acid receptor 2	FFAR2	O15552	4.7713e-08	-0.663885
NADPH--cytochrome P450 reductase	POR	P16435	4.8717e-08	-0.721185
Interleukin-1 receptor antagonist protein	IL1RN	P18510	4.9012e-08	-0.637875
Lysosome-associated membrane glycoprotein 2	LAMP2	P13473	5.0695e-08	-0.636348
Dual specificity mitogen-activated protein kinase kinase 4	MAP2K4	P45985	5.3032e-08	-0.639289
Mast cell-expressed membrane protein 1	MCEMP1	Q8IX19	5.3096e-08	-0.756922
Disintegrin and metalloproteinase domain-containing protein 9	ADAM9	Q13443	5.4032e-08	-0.653468
DENN domain-containing protein 3	DENND3	A2RUS2	5.5458e-08	-0.645316
Calcium/calmodulin-dependent protein kinase kinase 2	CAMKK2	Q96RR4	5.5616e-08	-0.633479
Carbonic anhydrase 4	CA4	P22748	5.7667e-08	-0.653648
Nuclear envelope phosphatase-regulatory subunit 1	CNEP1R1	Q8N9A8	5.8377e-08	-0.641511
Vasodilator-stimulated phosphoprotein	VASP	P50552	5.9021e-08	-0.634912
Histone-lysine N-methyltransferase NSD2	NSD2	O96028	5.9858e-08	0.633736
-	-	Q9UBA6	6.0516e-08	0.64558
Integral membrane protein 2B	ITM2B	Q9Y287	6.2506e-08	-0.631032
La-related protein 1	LARP1	Q6PKG0	6.5162e-08	0.630058
Ral-GDS-related protein	RGL4	Q8IZJ4	6.6369e-08	-0.657885
Cdc42 effector protein 2	CDC42EP2	O14613	6.7171e-08	-0.634658
CASP8 and FADD-like apoptosis regulator	CFLAR	O15519	6.7661e-08	-0.629318
Dynamin-1-like protein	DNM1L	O00429	6.8701e-08	0.63561
Sialic acid-binding Ig-like lectin 7	SIGLEC7	Q9Y286	6.8966e-08	-0.636089
Endoplasmic reticulum-Golgi intermediate compartment protein 1	ERGIC1	Q969X5	7.0036e-08	-0.62946
Protein S100-A8	S100A8	P05109	7.152e-08	-0.632737
Membrane progestin receptor beta	PAQR8	Q8TEZ7	7.1935e-08	0.639073
Syntaxin-12	STX12	Q86Y82	7.2498e-08	-0.629756
NudC domain-containing protein 3	NUDCD3	Q8IVD9	7.331e-08	0.628962
Zinc finger and BTB domain-containing protein 7B	ZBTB7B	O15156	7.5781e-08	-0.630664
Endothelin-converting enzyme 1	ECE1	P42892	7.9429e-08	-0.643102
Growth arrest-specific protein 7	GAS7	O60861	8.1251e-08	-0.6356
Centrosomal protein of 19 kDa	CEP19	Q96LK0	8.21e-08	-0.627313
NHS-like protein 2	NHSL2	Q5HYW2	8.349e-08	-0.626278
Galactokinase	GALK1	P51570	8.532e-08	-0.651104
AT-rich interactive domain-containing protein 3A	ARID3A	Q99856	8.6148e-08	-0.630584
28S ribosomal protein S27, mitochondrial	MRPS27	Q92552	8.6572e-08	0.625191
Diphthine--ammonia ligase	DPH6	Q7L8W6	9.1703e-08	0.635777
Calcium-binding mitochondrial carrier protein SCaMC-2	SLC25A25	Q6KCM7	9.1759e-08	0.626339
Putative monooxygenase p33MONOX	KIAA1191	Q96A73	9.3496e-08	0.626913
F-box/LRR-repeat protein 5	FBXL5	Q9UKA1	9.649e-08	-0.62426
Mitochondrial import inner membrane translocase subunit Tim10 B	TIMM10B	Q9Y5J6	9.7706e-08	0.624763
Basic leucine zipper and W2 domain-containing protein 2	BZW2	Q9Y6E2	1.0091e-07	0.621295
Prothymosin alpha [Cleaved into: Prothymosin alpha, N-terminally processed; Thymosin alpha-1]	PTMA	P06454	1.0193e-07	0.6198
CKLF-like MARVEL transmembrane domain-containing protein 2	CMTM2	Q8TAZ6	1.1006e-07	-0.618122
Growth factor receptor-bound protein 2	GRB2	P62993	1.1353e-07	-0.620947
Myotubularin-related protein 3	MTMR3	Q13615	1.1647e-07	-0.615741
Heterogeneous nuclear ribonucleoprotein H2	HNRNPH2	P55795	1.1658e-07	-0.616559
N-acetylneuraminate lyase	NPL	Q9BXD5	1.1849e-07	-0.615933
Hydroxycarboxylic acid receptor 3	HCAR3	P49019	1.2045e-07	-0.629517
Putative methyltransferase NSUN7	NSUN7	Q8NE18	1.2238e-07	-0.686696
Bromodomain adjacent to zinc finger domain protein 1A	BAZ1A	Q9NRL2	1.2434e-07	-0.613477
Methyltransferase-like protein 23	METTL23	Q86XA0	1.2603e-07	0.636364
Inosine-5'-monophosphate dehydrogenase 1	IMPDH1	P20839	1.2641e-07	-0.617599
Heat shock 70 kDa protein 6	HSPA6	P17066	1.2777e-07	-0.619646
Glycerol-3-phosphate acyltransferase 3	GPAT3	Q53EU6	1.3014e-07	-0.6131
Leukocyte immunoglobulin-like receptor subfamily B member 1	LILRB1	Q8NHL6	1.322e-07	-0.613924
Protein kish-A	TMEM167A	Q8TBQ9	1.3314e-07	-0.621218
Uncharacterized protein KIAA0040	KIAA0040	Q15053	1.3552e-07	-0.611516
Neurogenic locus notch homolog protein 1	NOTCH1	P46531	1.3701e-07	-0.617175
Phosphatidylinositol-binding clathrin assembly protein	PICALM	Q13492	1.373e-07	-0.643231
Cytochrome b5 reductase 4	CYB5R4	Q7L1T6	1.4065e-07	-0.612026
Immunoglobulin alpha Fc receptor	FCAR	P24071	1.4261e-07	-0.632221
TANK-binding kinase 1-binding protein 1	TBKBP1	A7MCY6	1.431e-07	-0.643174
Myeloid differentiation primary response protein MyD88	MYD88	Q99836	1.4847e-07	-0.609034
RNA-binding protein 47	RBM47	A0AV96	1.4859e-07	-0.620177
Solute carrier family 45 member 4	SLC45A4	Q5BKX6	1.4883e-07	-0.612257
Interferon-related developmental regulator 1	IFRD1	O00458	1.4897e-07	-0.619398
Syntenin-1	SDCBP	O00560	1.5183e-07	-0.611042
Supervillin	SVIL	O95425	1.5693e-07	-0.612823
Solute carrier family 25 member 44	SLC25A44	Q96H78	1.5876e-07	-0.609572
CMP-N-acetylneuraminate-poly-alpha-2,8-sialyltransferase	ST8SIA4	Q92187	1.6113e-07	-0.612184
UPF0472 protein C16orf72	C16orf72	Q14CZ0	1.6144e-07	-0.630133
Transmembrane protein 71	TMEM71	Q6P5X7	1.6242e-07	-0.606798
Probable methyltransferase TARBP1	TARBP1	Q13395	1.6251e-07	0.61828
Coiled-coil domain-containing protein 17	CCDC17	Q96LX7	1.641e-07	-0.607539
Protein arginine N-methyltransferase 5	PRMT5	O14744	1.6599e-07	-0.630893
CMP-N-acetylneuraminate-beta-galactosamide-alpha-2,3-sialyltransferase 4	ST3GAL4	Q11206	1.6771e-07	-0.614727
Serine/threonine-protein kinase pim-3	PIM3	Q86V86	1.7806e-07	-0.618295
Hyaluronan and proteoglycan link protein 3	HAPLN3	Q96S86	1.824e-07	0.604874
Nucleoporin-like protein 2	NUPL2	O15504	1.8255e-07	0.607413
E3 ubiquitin-protein ligase RNF144A	RNF144A	P50876	1.882e-07	0.60905
V-type proton ATPase 21 kDa proteolipid subunit	ATP6V0B	Q99437	1.9056e-07	-0.602986
Methionine synthase	MTR	Q99707	1.9277e-07	0.610865
Polyadenylate-binding protein 1-like	PABPC1L	Q4VXU2	1.9615e-07	-0.605787
Src kinase-associated phosphoprotein 2	SKAP2	O75563	1.9637e-07	-0.603429
E3 ubiquitin-protein ligase RNF149	RNF149	Q8NC42	2.0117e-07	-0.60187
Zinc finger protein 706	ZNF706	Q9Y5V0	2.0738e-07	0.605152
Trem-like transcript 2 protein	TREML2	Q5T2D2	2.0843e-07	-0.624114
Jupiter microtubule associated homolog 1	JPT1	Q9UK76	2.0936e-07	-0.622791
Charged multivesicular body protein 7	CHMP7	Q8WUX9	2.1002e-07	0.607807
Flotillin-1	FLOT1	O75955	2.1083e-07	-0.618147
Calcium-binding protein 39	CAB39	Q9Y376	2.1113e-07	-0.622657
Neutrophil cytosol factor 2	NCF2	P19878	2.1407e-07	-0.605778
Pre-rRNA-processing protein TSR2 homolog	TSR2	Q969E8	2.1639e-07	0.600655
Heterogeneous nuclear ribonucleoprotein R	HNRNPR	O43390	2.2146e-07	0.600222
Ubiquitin carboxyl-terminal hydrolase 14	USP14	P54578	2.2396e-07	0.60059
Src-like-adapter	SLA	Q13239	2.2737e-07	-0.598951
Class E basic helix-loop-helix protein 40	BHLHE40	O14503	2.3147e-07	-0.598268
Cystathionine beta-synthase	CBS	P35520	2.3386e-07	-0.614283
Pleckstrin homology domain-containing family G member 6	PLEKHG6	Q3KR16	2.3442e-07	-0.61335
E3 ubiquitin-protein ligase RNF135	RNF135	Q8IUD6	2.3668e-07	-0.602417
Adenylyl cyclase-associated protein 1	CAP1	Q01518	2.3704e-07	-0.597364
Complement receptor type 1	CR1	P17927	2.3732e-07	-0.617868
Fukutin	FKTN	O75072	2.3921e-07	0.60686
N-acetylglucosamine-6-sulfatase	GNS	P15586	2.3945e-07	-0.600519
Cytokine receptor common subunit beta	CSF2RB	P32927	2.4269e-07	-0.600917
Zinc finger protein 516	ZNF516	Q92618	2.4366e-07	-0.596684
Regulator of microtubule dynamics protein 3	RMDN3	Q96TC7	2.4486e-07	0.599627
Interleukin-1 receptor type 1	IL1R1	P14778	2.494e-07	-0.619858
Interleukin-18 receptor accessory protein	IL18RAP	O95256	2.5045e-07	-0.620346
Protein phosphatase 1 regulatory subunit 14B	PPP1R14B	Q96C90	2.5113e-07	-0.614077
Brain protein I3	BRI3	O95415	2.5569e-07	-0.595502
Probable C-mannosyltransferase DPY19L3	DPY19L3	Q6ZPD9	2.5611e-07	-0.637473
Carboxypeptidase Q	CPQ	Q9Y646	2.624e-07	-0.599308
Histone H3.3	H3F3A	P84243	2.627e-07	-0.596716
Protein LBH	LBH	Q53QV2	2.7509e-07	0.602838
Replication factor C subunit 3	RFC3	P40938	2.7675e-07	0.59955
Protein FAM126B	FAM126B	Q8IXS8	2.7994e-07	-0.608516
Hermansky-Pudlak syndrome 4 protein	HPS4	Q9NQG7	2.8184e-07	0.602791
Tyrosine-protein kinase Lyn	LYN	P07948	2.838e-07	-0.595602
Long-chain-fatty-acid--CoA ligase 4	ACSL4	O60488	2.844e-07	-0.617384
C-type lectin domain family 4 member D	CLEC4D	Q8WXI8	2.917e-07	-0.617303
Ankyrin repeat and BTB/POZ domain-containing protein BTBD11	BTBD11	A6QL63	2.9473e-07	0.593525
Ras-related protein Rab-24	RAB24	Q969Q5	2.9496e-07	-0.597019
6-phosphogluconate dehydrogenase, decarboxylating	PGD	P52209	3.041e-07	-0.592592
Ropporin-1-like protein	ROPN1L	Q96C74	3.0585e-07	-0.606029
H/ACA ribonucleoprotein complex subunit 1	GAR1	Q9NY12	3.0714e-07	0.593999
Protein kinase C-binding protein NELL2	NELL2	Q99435	3.0894e-07	0.620432
Proprotein convertase subtilisin/kexin type 7	PCSK7	Q16549	3.0894e-07	0.601178
Protein phosphatase 1K, mitochondrial	PPM1K	Q8N3J5	3.0996e-07	0.602647
Plexin domain-containing protein 2	PLXDC2	Q6UX71	3.1033e-07	-0.591654
Ras association domain-containing protein 2	RASSF2	P50749	3.1212e-07	-0.59044
Coiled-coil domain-containing protein 66	CCDC66	A2RUB6	3.2087e-07	0.610296
PDZ domain-containing protein 8	PDZD8	Q8NEN9	3.458e-07	-0.602108
Tetratricopeptide repeat protein 39C	TTC39C	Q8N584	3.6294e-07	0.600435
Cyclin-L2	CCNL2	Q96S94	3.7065e-07	0.598254
Probable RNA-binding protein 19	RBM19	Q9Y4C8	3.7359e-07	0.594323
Aminopeptidase N	ANPEP	P15144	3.7749e-07	-0.592114
KAT8 regulatory NSL complex subunit 3	KANSL3	Q9P2N6	3.8229e-07	0.586679
N	DDAH2	O95865	3.9449e-07	-0.63507
Sorting nexin-27	SNX27	Q96L92	3.9522e-07	-0.595404
Lysophospholipid acyltransferase 2	MBOAT2	Q6ZWT7	4.0267e-07	-0.58595
Ubiquitin-conjugating enzyme E2 J1	UBE2J1	Q9Y385	4.0698e-07	-0.590578
WD repeat and SOCS box-containing protein 1	WSB1	Q9Y6I7	4.1155e-07	-0.592669
Guanine nucleotide-binding protein G	GNB2	P62879	4.1156e-07	-0.588307
Transcription factor Sp1	SP1	P08047	4.1553e-07	-0.583363
Interleukin-7 receptor subunit alpha	IL7R	P16871	4.2223e-07	0.588673
Rho-related GTP-binding protein RhoG	RHOG	P84095	4.2429e-07	-0.586505
Multiple epidermal growth factor-like domains protein 9	MEGF9	Q9H1U4	4.2438e-07	-0.587781
Matrix metalloproteinase-19	MMP19	Q99542	4.3105e-07	0.582715
Uridine phosphorylase 1	UPP1	Q16831	4.3691e-07	-0.614287
Calcium/calmodulin-dependent protein kinase type II subunit delta	CAMK2D	Q13557	4.4363e-07	0.595628
Regulator of G-protein signaling 19	RGS19	P49795	4.4411e-07	-0.581534
Reticulon-4	RTN4	Q9NQC3	4.53e-07	-0.583253
Putative oxidoreductase GLYR1	GLYR1	Q49A26	4.5659e-07	0.582854
WD repeat and FYVE domain-containing protein 3	WDFY3	Q8IZQ1	4.5994e-07	-0.608896
Cyclin-dependent kinase 14	CDK14	O94921	4.7224e-07	-0.603267
P2Y purinoceptor 8	P2RY8	Q86VZ1	4.7561e-07	0.586289
Protein AAR2 homolog	AAR2	Q9Y312	4.7684e-07	0.582945
Volume-regulated anion channel subunit LRRC8D	LRRC8D	Q7L1W4	4.7773e-07	0.580173
Transmembrane protein 185B	TMEM185B	Q9H7F4	4.8719e-07	-0.653717
Kinesin-like protein KIF3C	KIF3C	O14782	5.0656e-07	-0.605275
Protein capicua homolog	CIC	Q96RK0	5.1e-07	-0.589785
Nuclear pore membrane glycoprotein 210	NUP210	Q8TEM1	5.1761e-07	0.57912
F-box-like/WD repeat-containing protein TBL1X	TBL1X	O60907	5.3263e-07	-0.57918
Transmembrane protein 45B	TMEM45B	Q96B21	5.3475e-07	-0.588864
Citrate synthase, mitochondrial	CS	O75390	5.3554e-07	0.580441
GTPase IMAP family member 6	GIMAP6	Q6P9H5	5.3789e-07	0.580843
Myotubularin-related protein 13	SBF2	Q86WG5	5.4749e-07	-0.583656
Prenylcysteine oxidase-like	PCYOX1L	Q8NBM8	5.6162e-07	0.581179
Transmembrane 6 superfamily member 1	TM6SF1	Q9BZW5	5.6796e-07	-0.578993
Phospholipase B1, membrane-associated	PLB1	Q6P1J6	5.8221e-07	-0.683379
RNA-binding protein 4	RBM4	Q9BWF3	5.8325e-07	0.57797
Zyxin	ZYX	Q15942	5.8846e-07	-0.581737
FTS and Hook-interacting protein	FAM160A2	Q8N612	5.9941e-07	-0.578404
Nicotinamide phosphoribosyltransferase	NAMPT	P43490	6.037e-07	-0.576385
LIX1-like protein	LIX1L	Q8IVB5	6.078e-07	0.588503
Transcription factor jun-B	JUNB	P17275	6.0833e-07	-0.60209
Protein AF-9	MLLT3	P42568	6.1315e-07	0.584088
CD177 antigen	CD177	Q8N6Q3	6.1823e-07	-0.694067
E3 ubiquitin-protein ligase RNF13	RNF13	O43567	6.2224e-07	-0.575822
Interferon-induced transmembrane protein 2	IFITM2	Q01629	6.2802e-07	-0.580158
Inward rectifier potassium channel 2	KCNJ2	P63252	6.3238e-07	-0.574529
Thioredoxin	TXN	P10599	6.446e-07	-0.572639
Mitochondrial Rho GTPase 1	RHOT1	Q8IXI2	6.57e-07	-0.57754
Protein inscuteable homolog	INSC	Q1MX18	6.5774e-07	-0.589923
Guanine nucleotide-binding protein subunit alpha-12	GNA12	Q03113	6.5937e-07	0.604577
Myosin-binding protein C, cardiac-type	MYBPC3	Q14896	6.5995e-07	-0.571449
M-phase phosphoprotein 9	MPHOSPH9	Q99550	6.728e-07	0.593813
Transmembrane protein 245	TMEM245	Q9H330	6.7582e-07	0.571943
6-phosphofructo-2-kinase/fructose-2,6-bisphosphatase 4	PFKFB4	Q16877	6.8308e-07	-0.576053
Uracil-DNA glycosylase	UNG	P13051	6.9651e-07	0.60384
Zinc finger FYVE domain-containing protein 16	ZFYVE16	Q7Z3T8	7.0091e-07	-0.582459
Sodium/potassium/calcium exchanger 1	SLC24A1	O60721	7.02e-07	0.572732
BTB/POZ domain-containing protein KCTD21	KCTD21	Q4G0X4	7.1775e-07	-0.581788
Sodium/hydrogen exchanger 8	SLC9A8	Q9Y2E8	7.2872e-07	-0.577325
Hematopoietically-expressed homeobox protein HHEX	HHEX	Q03014	7.401e-07	-0.568566
SH2B adapter protein 2	SH2B2	O14492	7.6258e-07	-0.608274
Putative uncharacterized protein encoded by LINC00173	LINC00173	Q6ZV60	7.7653e-07	-0.571381
Single-stranded DNA-binding protein 3	SSBP3	Q9BWW4	7.8323e-07	0.577417
NACHT, LRR and PYD domains-containing protein 12	NLRP12	P59046	8.1215e-07	-0.566486
Cytoplasmic tyrosine-protein kinase BMX	BMX	P51813	8.1517e-07	-0.566877
Guanine nucleotide exchange factor VAV3	VAV3	Q9UKW4	8.3502e-07	-0.597027
APC membrane recruitment protein 1	AMER1	Q5JTC6	8.4206e-07	0.577332
Protein fem-1 homolog A	FEM1A	Q9BSK4	8.4277e-07	0.569662
Myelin protein zero-like protein 3	MPZL3	Q6UWV2	8.4712e-07	-0.57075
Frataxin, mitochondrial	FXN	Q16595	8.5266e-07	0.576874
Lymphocyte antigen 96	LY96	Q9Y6Y9	8.5549e-07	-0.577954
Protein AF1q	MLLT11	Q13015	8.5928e-07	0.591104
Neutrophil cytosol factor 4	NCF4	Q15080	8.6682e-07	-0.564527
Aquaporin-3	AQP3	Q92482	8.9067e-07	0.575983
Leucine-rich repeats and immunoglobulin-like domains protein 1	LRIG1	Q96JA1	8.9624e-07	0.582171
A-kinase anchor protein 7 isoforms alpha and beta; A-kinase anchor protein 7 isoform gamma	AKAP7	O43687; Q9P0M2	9.0233e-07	0.571628
Rho GTPase-activating protein 9	ARHGAP9	Q9BRR9	9.1026e-07	-0.563671
Solute carrier family 12 member 9	SLC12A9	Q9BXP2	9.1247e-07	-0.576404
CD63 antigen	CD63	P08962	9.2077e-07	-0.563946
Protein LCHN	LCHN	A4D1U4	9.2277e-07	0.581437
Perilipin-5	PLIN5	Q00G26	9.2421e-07	-0.564191
ADP-ribose glycohydrolase OARD1	OARD1	Q9Y530	9.2521e-07	0.572484
Mitogen-activated protein kinase kinase kinase kinase 4	MAP4K4	O95819	9.3985e-07	-0.562434
Alpha-	FUT7	Q11130	9.4012e-07	-0.579922
Cytochrome P450 1B1	CYP1B1	Q16678	9.9042e-07	-0.580893
Suppressor of tumorigenicity 20 protein	ST20	Q9HBF5	1.0116e-06	-0.580473
Zinc finger protein 286A	ZNF286A	Q9HBT8	1.0355e-06	0.580425
AP2-associated protein kinase 1	AAK1	Q2M2I8	1.0387e-06	0.569078
Stathmin	STMN1	P16949	1.0557e-06	0.568375
Max dimerization protein 3	MXD3	Q9BW11	1.0589e-06	-0.575767
Probable ribonuclease ZC3H12D	ZC3H12D	A2A288	1.0606e-06	0.582765
Protein XRP2	RP2	O75695	1.0644e-06	-0.566032
Alpha-1-antitrypsin	SERPINA1	P01009	1.0701e-06	-0.560366
Glycerol kinase	GK	P32189	1.0733e-06	-0.569401
ADAMTS-like protein 4	ADAMTSL4	Q6UY14	1.08e-06	-0.583521
Tyrosyl-DNA phosphodiesterase 1	TDP1	Q9NUW8	1.0807e-06	0.566941
Tumor necrosis factor ligand superfamily member 13B	TNFSF13B	Q9Y275	1.1089e-06	-0.558104
Exosome complex component MTR3	EXOSC6	Q5RKV6	1.1266e-06	0.567295
Actin-binding LIM protein 1	ABLIM1	O14639	1.1423e-06	0.570598
Genetic suppressor element 1	GSE1	Q14687	1.1451e-06	0.559701
DNA damage-binding protein 2	DDB2	Q92466	1.149e-06	0.558775
Bromodomain-containing protein 9	BRD9	Q9H8M2	1.1589e-06	0.557091
Adenosine deaminase 2	ADA2	Q9NZK5	1.1686e-06	0.568216
Leucine-rich PPR motif-containing protein, mitochondrial	LRPPRC	P42704	1.1864e-06	0.561632
Axin interactor, dorsalization-associated protein	AIDA	Q96BJ3	1.1992e-06	0.557799
Cation-dependent mannose-6-phosphate receptor	M6PR	P20645	1.2014e-06	0.556935
Granulocyte colony-stimulating factor receptor	CSF3R	Q99062	1.2152e-06	-0.556401
Pygopus homolog 2	PYGO2	Q9BRQ0	1.2178e-06	0.56083
Akirin-2	AKIRIN2	Q53H80	1.2199e-06	-0.556311
Advillin	AVIL	O75366	1.2212e-06	-0.565134
Zinc finger protein 275	ZNF275	Q9NSD4	1.223e-06	0.576192
Isoleucine--tRNA ligase, cytoplasmic	IARS	P41252	1.2252e-06	0.5595
Lysophosphatidic acid receptor 2	LPAR2	Q9HBW0	1.234e-06	-0.55588
Cysteine-rich hydrophobic domain-containing protein 2	CHIC2	Q9UKJ5	1.2342e-06	-0.556807
Protein-arginine deiminase type-2	PADI2	Q9Y2J8	1.2552e-06	-0.554897
Thyroid receptor-interacting protein 6	TRIP6	Q15654	1.2634e-06	-0.614799
DNA	DNMT1	P26358	1.2658e-06	0.55973
Aldo-keto reductase family 1 member B1	AKR1B1	P15121	1.285e-06	0.559223
Guanine nucleotide-binding protein G	GNG5	P63218	1.3065e-06	-0.553918
Tetratricopeptide repeat protein 19, mitochondrial	TTC19	Q6DKK2	1.3205e-06	0.561568
Protein S100-A6	S100A6	P06703	1.3461e-06	-0.553316
Sphingomyelin synthase-related protein 1	SAMD8	Q96LT4	1.3682e-06	-0.567979
Keratin, type I cytoskeletal 23	KRT23	Q9C075	1.3733e-06	-0.55256
Protein numb homolog	NUMB	P49757	1.3861e-06	-0.553334
Proto-oncogene FRAT1	FRAT1	Q92837	1.3883e-06	-0.552431
Solute carrier family 25 member 45	SLC25A45	Q8N413	1.4076e-06	0.552252
E3 ubiquitin-protein ligase RNF146	RNF146	Q9NTX7	1.4172e-06	-0.585587
Protein FAM45A	FAM45A	Q8TCE6	1.4238e-06	-0.555819
Interleukin-13 receptor subunit alpha-1	IL13RA1	P78552	1.444e-06	-0.558879
E3 ubiquitin-protein ligase TRIM9	TRIM9	Q9C026	1.4791e-06	-0.600704
Trans-acting T-cell-specific transcription factor GATA-3	GATA3	P23771	1.4835e-06	0.562718
Cyclin-A2	CCNA2	P20248	1.51e-06	0.559856
Zinc finger and BTB domain-containing protein 4	ZBTB4	Q9P1Z0	1.5243e-06	0.55546
Alpha-N-acetylgalactosaminide alpha-2,6-sialyltransferase 3	ST6GALNAC3	Q8NDV1	1.5268e-06	-0.613687
ATP-dependent RNA helicase TDRD9	TDRD9	Q8NDG6	1.5271e-06	-0.608905
Signal transducer and activator of transcription 3	STAT3	P40763	1.5285e-06	-0.551478
AT-rich interactive domain-containing protein 5A	ARID5A	Q03989	1.54e-06	-0.569425
Transcription factor ETV6	ETV6	P41212	1.5737e-06	-0.55001
Death-inducer obliterator 1	DIDO1	Q9BTC0	1.5859e-06	0.563938
NHP2-like protein 1	SNU13	P55769	1.5926e-06	0.549263
Formin-binding protein 4	FNBP4	Q8N3X1	1.5957e-06	0.556686
Thyrotroph embryonic factor	TEF	Q10587	1.6251e-06	0.550804
Inositol polyphosphate multikinase	IPMK	Q8NFU5	1.6717e-06	-0.575913
Mannosyl-oligosaccharide 1,2-alpha-mannosidase IC	MAN1C1	Q9NR34	1.6849e-06	0.555792
Sortilin-related receptor	SORL1	Q92673	1.6902e-06	-0.558342
Putative uncharacterized protein PIK3CD-AS1	PIK3CD-AS1	Q5SR53	1.7073e-06	-0.567922
Dyslexia-associated protein KIAA0319	KIAA0319	Q5VV43	1.7664e-06	-0.569048
tRNA-splicing endonuclease subunit Sen2	TSEN2	Q8NCE0	1.7788e-06	0.547112
Phospholipase DDHD2	DDHD2	O94830	1.7858e-06	0.558541
Zinc finger and BTB domain-containing protein 34	ZBTB34	Q8NCN2	1.7879e-06	-0.558266
Schlafen family member 5	SLFN5	Q08AF3	1.7982e-06	0.549871
Intracellular hyaluronan-binding protein 4	HABP4	Q5JVS0	1.8002e-06	0.57012
SID1 transmembrane family member 1	SIDT1	Q9NXL6	1.8381e-06	0.554963
Isocitrate dehydrogenase [NADP], mitochondrial	IDH2	P48735	1.9178e-06	0.544783
DNA-binding protein RFX5	RFX5	P48382	1.9278e-06	0.552758
Low affinity immunoglobulin gamma Fc region receptor III-B	FCGR3B	O75015	1.9317e-06	-0.548494
CD44 antigen	CD44	P16070	1.9512e-06	-0.552462
Phospholipid scramblase 1	PLSCR1	O15162	1.979e-06	-0.543863
SET and MYND domain-containing protein 4	SMYD4	Q8IYR2	1.9807e-06	0.54701
RAD9, HUS1, RAD1-interacting nuclear orphan protein 1	RHNO1	Q9BSD3	1.9838e-06	0.549808
Plasminogen receptor	PLGRKT	Q9HBL7	2.0115e-06	-0.587186
Putative homeodomain transcription factor 1	PHTF1	Q9UMS5	2.0168e-06	-0.571388
Arf-GAP with Rho-GAP domain, ANK repeat and PH domain-containing protein 3	ARAP3	Q8WWN8	2.0262e-06	-0.542582
Lactosylceramide 1,3-N-acetyl-beta-D-glucosaminyltransferase	B3GNT5	Q9BYG0	2.0492e-06	-0.565944
Phosphorylase b kinase regulatory subunit alpha, liver isoform	PHKA2	P46019	2.0751e-06	-0.544318
SH3KBP1-binding protein 1	SHKBP1	Q8TBC3	2.0869e-06	-0.548582
Serine/arginine-rich splicing factor 6	SRSF6	Q13247	2.0953e-06	0.543641
Nuclear pore complex protein Nup214	NUP214	P35658	2.1058e-06	-0.545346
C5a anaphylatoxin chemotactic receptor 1	C5AR1	P21730	2.1149e-06	-0.544861
Vesicle-associated membrane protein-associated protein A	VAPA	Q9P0L0	2.1161e-06	-0.566026
T-complex protein 1 subunit zeta-2	CCT6B	Q92526	2.1456e-06	0.564609
Myeloid cell nuclear differentiation antigen	MNDA	P41218	2.1495e-06	-0.546098
Nuclear pore complex protein Nup93	NUP93	Q8N1F7	2.1913e-06	0.540517
Transmembrane and coiled-coil domain protein 3	TMCC3	Q9ULS5	2.2757e-06	-0.541152
Complement C1q tumor necrosis factor-related protein 3	C1QTNF3	Q9BXJ4	2.2818e-06	0.553672
Probable phospholipid-transporting ATPase VA	ATP10A	O60312	2.2868e-06	0.552722
Acylglycerol kinase, mitochondrial	AGK	Q53H12	2.2872e-06	0.549732
DDB1- and CUL4-associated factor 16	DCAF16	Q9NXF7	2.2887e-06	0.561127
Cell division cycle-associated 7-like protein	CDCA7L	Q96GN5	2.3248e-06	0.543815
Leukotriene B4 receptor 1	LTB4R	Q15722	2.326e-06	-0.539419
Myc box-dependent-interacting protein 1	BIN1	O00499	2.3278e-06	0.546471
Protein Abitram	ABITRAM	Q9NX38	2.3286e-06	-0.560579
Potassium voltage-gated channel subfamily H member 7	KCNH7	Q9NS40	2.3334e-06	-0.583905
Matrix metalloproteinase-9	MMP9	P14780	2.3658e-06	-0.544452
Annexin-2 receptor	ANXA2R	Q3ZCQ2	2.3894e-06	0.542077
NFAT activation molecule 1	NFAM1	Q8NET5	2.3968e-06	-0.54533
C-type lectin domain family 1 member A	CLEC1A	Q8NC01	2.3971e-06	-0.555427
Proteasome assembly chaperone 1	PSMG1	O95456	2.4064e-06	0.538318
Leucine-rich repeat and fibronectin type III domain-containing protein 1	LRFN1	Q9P244	2.4187e-06	-0.549611
Ubiquitin domain-containing protein UBFD1	UBFD1	O14562	2.4201e-06	0.540256
Testis-expressed protein 10	TEX10	Q9NXF1	2.4445e-06	0.546716
Histone-binding protein RBBP4	RBBP4	Q09028	2.4597e-06	0.540921
RNA-binding protein with serine-rich domain 1	RNPS1	Q15287	2.4628e-06	0.537578
Rho guanine nucleotide exchange factor 11	ARHGEF11	O15085	2.4657e-06	-0.542957
Signaling threshold-regulating transmembrane adapter 1	SIT1	Q9Y3P8	2.4718e-06	0.543813
Ethanolaminephosphotransferase 1	SELENOI	Q9C0D9	2.4925e-06	0.541638
Coagulation factor VIII	F8	P00451	2.5328e-06	-0.591739
Protein C19orf12	C19orf12	Q9NSK7	2.5566e-06	0.53725
Ral guanine nucleotide dissociation stimulator-like 2	RGL2	O15211	2.5829e-06	-0.536692
Meteorin-like protein	METRNL	Q641Q3	2.6175e-06	-0.543233
HSPB1-associated protein 1	HSPBAP1	Q96EW2	2.6376e-06	-0.536984
Schlafen family member 13	SLFN13	Q68D06	2.7251e-06	0.5481
Histone H3.1	HIST1H3A	P68431	2.7268e-06	-0.534826
Beta-galactoside alpha-2,6-sialyltransferase 1	ST6GAL1	P15907	2.7293e-06	0.537546
Thioredoxin reductase 1, cytoplasmic	TXNRD1	Q16881	2.7308e-06	-0.555133
E3 ubiquitin-protein ligase UHRF2	UHRF2	Q96PU4	2.7439e-06	0.54722
Mitogen-activated protein kinase kinase kinase 20	MAP3K20	Q9NYL2	2.758e-06	-0.546187
Interleukin-10	IL10	P22301	2.7897e-06	-0.562661
Glycosyltransferase-like domain-containing protein 1	GTDC1	Q4AE62	2.7998e-06	-0.553268
Lactosylceramide alpha-2,3-sialyltransferase	ST3GAL5	Q9UNP4	2.9372e-06	0.536546
High mobility group protein 20A	HMG20A	Q9NP66	2.9566e-06	0.542275
POZ-, AT hook-, and zinc finger-containing protein 1	PATZ1	Q9HBE1	2.9682e-06	0.543117
THAP domain-containing protein 6	THAP6	Q8TBB0	3.0353e-06	0.536462
Exosome complex component RRP43	EXOSC8	Q96B26	3.0358e-06	0.539351
Desmocollin-2	DSC2	Q02487	3.0409e-06	-0.550202
Signal transducer CD24	CD24	P25063	3.053e-06	0.576479
Egl nine homolog 1	EGLN1	Q9GZT9	3.0552e-06	-0.536358
G0/G1 switch protein 2	G0S2	P27469	3.0591e-06	-0.581248
Serine/arginine-rich splicing factor 5	SRSF5	Q13243	3.0876e-06	0.531843
Ubiquitin-conjugating enzyme E2 G2	UBE2G2	P60604	3.1123e-06	0.536579
Tyrosine-protein kinase TXK	TXK	P42681	3.1198e-06	0.545944
Breast carcinoma-amplified sequence 4	BCAS4	Q8TDM0	3.1296e-06	0.549284
Inactive tyrosine-protein kinase PRAG1	PRAG1	Q86YV5	3.1485e-06	0.542359
Glutaminase kidney isoform, mitochondrial	GLS	O94925	3.1754e-06	0.53408
Protein transport protein Sec31A	SEC31A	O94979	3.1835e-06	0.532799
Protein C-ets-1	ETS1	P14921	3.2265e-06	0.544821
Pituitary tumor-transforming gene 1 protein-interacting protein	PTTG1IP	P53801	3.2674e-06	-0.529935
Ras-related protein Rab-27A	RAB27A	P51159	3.2711e-06	-0.530095
Pantetheinase	VNN1	O95497	3.2884e-06	-0.558584
Histone-lysine N-methyltransferase SETDB2	SETDB2	Q96T68	3.2988e-06	0.531328
Calcipressin-3	RCAN3	Q9UKA8	3.2995e-06	0.542201
Zinc finger protein 540	ZNF540	Q8NDQ6	3.4894e-06	0.549306
Tripartite motif-containing protein 35	TRIM35	Q9UPQ4	3.4996e-06	0.537544
Leucine-rich repeat-containing protein 25	LRRC25	Q8N386	3.5283e-06	-0.532109
Unconventional myosin-If	MYO1F	O00160	3.6444e-06	-0.527254
Interleukin-10 receptor subunit beta	IL10RB	Q08334	3.6923e-06	-0.530348
ATP-dependent RNA helicase SUPV3L1, mitochondrial	SUPV3L1	Q8IYB8	3.7043e-06	0.526641
Protein tilB homolog	LRRC6	Q86X45	3.7175e-06	-0.54266
Thioredoxin domain-containing protein 3	NME8	Q8N427	3.7492e-06	-0.53822
U6 snRNA-associated Sm-like protein LSm4	LSM4	Q9Y4Z0	3.7508e-06	0.533075
Estradiol 17-beta-dehydrogenase 11	HSD17B11	Q8NBQ5	3.7672e-06	-0.527509
Protein SDA1 homolog	SDAD1	Q9NVU7	3.7961e-06	0.528298
Sorting nexin-18	SNX18	Q96RF0	3.8415e-06	-0.541739
Insulin-like 3	INSL3	P51460	3.8937e-06	-0.545692
Pleckstrin homology domain-containing family O member 2	PLEKHO2	Q8TD55	3.9329e-06	-0.526097
Toll-like receptor 2	TLR2	O60603	3.9795e-06	-0.524641
Integrin alpha-M	ITGAM	P11215	3.9999e-06	-0.529722
Glutathione S-transferase LANCL1	LANCL1	O43813	4.003e-06	0.54436
Solute carrier family 12 member 6	SLC12A6	Q9UHW9	4.0109e-06	-0.53089
TBC1 domain family member 8	TBC1D8	O95759	4.0369e-06	-0.561064
Succinate dehydrogenase assembly factor 3, mitochondrial	SDHAF3	Q9NRP4	4.0487e-06	-0.561386
Peroxisome proliferator-activated receptor gamma	PPARG	P37231	4.0725e-06	-0.524943
Methylosome protein 50	WDR77	Q9BQA1	4.079e-06	0.533771
Reticulocalbin-1	RCN1	Q15293	4.1473e-06	0.525827
Galactose-3-O-sulfotransferase 4	GAL3ST4	Q96RP7	4.163e-06	0.528341
WD repeat-containing protein 75	WDR75	Q8IWA0	4.1664e-06	0.527159
C-type lectin domain family 4 member A	CLEC4A	Q9UMR7	4.1736e-06	-0.523969
Amphoterin-induced protein 1	AMIGO1	Q86WK6	4.2186e-06	0.546165
RNA polymerase II subunit A C-terminal domain phosphatase	CTDP1	Q9Y5B0	4.2982e-06	-0.554754
LETM1 domain-containing protein 1	LETMD1	Q6P1Q0	4.3135e-06	0.534488
Lactoylglutathione lyase	GLO1	Q04760	4.3517e-06	0.529987
BH3-interacting domain death agonist	BID	P55957	4.3898e-06	-0.522111
tRNA	NSUN2	Q08J23	4.4541e-06	0.527219
Protein CBFA2T2	CBFA2T2	O43439	4.4595e-06	0.531615
Phospholipid phosphatase-related protein type 2	PLPPR2	Q96GM1	4.4848e-06	-0.524229
GTP-binding protein 8	GTPBP8	Q8N3Z3	4.4973e-06	0.525418
Dihydrolipoyllysine-residue succinyltransferase component of 2-oxoglutarate dehydrogenase complex, mitochondrial	DLST	P36957	4.5074e-06	0.529176
Probable lysosomal cobalamin transporter	LMBRD1	Q9NUN5	4.5463e-06	-0.526123
Ezrin	EZR	P15311	4.6129e-06	0.523772
Transmembrane emp24 domain-containing protein 10	TMED10	P49755	4.6415e-06	0.525814
Interferon-induced very large GTPase 1	GVINP1	Q7Z2Y8	4.6561e-06	0.520423
RalBP1-associated Eps domain-containing protein 2	REPS2	Q8NFH8	4.768e-06	-0.524663
Transmembrane protein 203	TMEM203	Q969S6	4.7813e-06	0.52502
Bladder cancer-associated protein	BLCAP	P62952	4.7935e-06	0.526133
Protein FAM136A	FAM136A	Q96C01	4.8275e-06	0.522106
Outer dense fiber protein 3B	ODF3B	A8MYP8	4.8401e-06	-0.519387
Mastermind-like protein 3	MAML3	Q96JK9	4.941e-06	-0.537046
Serine/threonine-protein kinase 3	STK3	Q13188	5.0052e-06	-0.532361
Transmembrane protein 234	TMEM234	Q8WY98	5.0229e-06	-0.527966
NIPA-like protein 3	NIPAL3	Q6P499	5.0267e-06	0.520335
Zinc finger and BTB domain-containing protein 25	ZBTB25	P24278	5.0952e-06	0.524044
LON peptidase N-terminal domain and RING finger protein 3	LONRF3	Q496Y0	5.1077e-06	-0.550112
XK-related protein 6	XKR6	Q5GH73	5.1319e-06	0.52111
Pleckstrin	PLEK	P08567	5.1891e-06	-0.517535
Spermatogenesis-associated protein 2-like protein	SPATA2L	Q8IUW3	5.2073e-06	-0.526979
Glutamine-rich protein 1	QRICH1	Q2TAL8	5.2533e-06	0.5223
14-3-3 protein theta	YWHAQ	P27348	5.2951e-06	0.521115
WD repeat-containing protein 6	WDR6	Q9NNW5	5.3132e-06	0.524496
Cx9C motif-containing protein 4	CMC4	P56277	5.3361e-06	0.526151
CKLF-like MARVEL transmembrane domain-containing protein 1	CMTM1	Q8IZ96	5.3583e-06	-0.525189
Xylosyltransferase 2	XYLT2	Q9H1B5	5.3676e-06	0.521107
Protein kinase C delta type	PRKCD	Q05655	5.3718e-06	-0.517807
NACHT, LRR and PYD domains-containing protein 6	NLRP6	P59044	5.3796e-06	-0.531972
Multiple C2 and transmembrane domain-containing protein 2	MCTP2	Q6DN12	5.4021e-06	-0.543093
CD81 antigen	CD81	P60033	5.4471e-06	0.521132
-	-	Q8N1F1	5.4776e-06	0.516581
Protein O-glucosyltransferase 3	POGLUT3	Q7Z4H8	5.5012e-06	0.52124
NIF3-like protein 1	NIF3L1	Q9GZT8	5.5299e-06	0.518537
DNA-directed RNA polymerase III subunit RPC4	POLR3D	P05423	5.581e-06	0.518704
Transcription factor E3	TFE3	P19532	5.5944e-06	-0.516354
Mitochondrial proton/calcium exchanger protein	LETM1	O95202	5.6e-06	0.515809
Methylcrotonoyl-CoA carboxylase subunit alpha, mitochondrial	MCCC1	Q96RQ3	5.6671e-06	0.519565
E3 ubiquitin-protein ligase TTC3	TTC3	P53804	5.6943e-06	0.521171
Divergent protein kinase domain 1A	DIPK1A	Q5T7M9	5.7033e-06	0.527106
Transmembrane protein 116	TMEM116	Q8NCL8	5.8136e-06	0.52412
Cell surface hyaluronidase	CEMIP2	Q9UHN6	5.828e-06	-0.526116
Glycylpeptide N-tetradecanoyltransferase 2	NMT2	O60551	5.8367e-06	0.521503
Acid ceramidase	ASAH1	Q13510	5.843e-06	-0.516259
Leucine-rich repeat-containing protein 47	LRRC47	Q8N1G4	5.8807e-06	0.51937
Host cell factor 1	HCFC1	P51610	5.9313e-06	0.514379
Myb-binding protein 1A	MYBBP1A	Q9BQG0	5.9577e-06	0.519134
RAS guanyl-releasing protein 1	RASGRP1	O95267	5.9663e-06	0.529434
Folliculin-interacting protein 1	FNIP1	Q8TF40	6.0335e-06	-0.52528
5-formyltetrahydrofolate cyclo-ligase	MTHFS	P49914	6.0483e-06	-0.53722
Retinoblastoma-like protein 1	RBL1	P28749	6.0728e-06	0.521353
F-actin-capping protein subunit alpha-2	CAPZA2	P47755	6.2543e-06	-0.522644
Zinc finger and SCAN domain-containing protein 25	ZSCAN25	Q6NSZ9	6.2544e-06	0.519295
T-cell surface glycoprotein CD3 gamma chain	CD3G	P09693	6.2629e-06	0.516802
Lysosomal Pro-X carboxypeptidase	PRCP	P42785	6.3015e-06	-0.512493
Zinc finger and BTB domain-containing protein 24	ZBTB24	O43167	6.3518e-06	0.517998
Heme-binding protein 2	HEBP2	Q9Y5Z4	6.3801e-06	-0.512549
Peroxisomal leader peptide-processing protease	TYSND1	Q2T9J0	6.4331e-06	0.52102
Protein NDRG1	NDRG1	Q92597	6.4404e-06	-0.546666
N-alpha-acetyltransferase 30	NAA30	Q147X3	6.4989e-06	0.521479
Protein Mis18-alpha	MIS18A	Q9NYP9	6.5212e-06	0.51781
Partner and localizer of BRCA2	PALB2	Q86YC2	6.6851e-06	0.51951
Polypeptide N-acetylgalactosaminyltransferase 4	GALNT4	Q8N4A0	6.7221e-06	-0.549771
Elongation factor 2	EEF2	P13639	6.7518e-06	0.51338
MFS-type transporter SLC18B1	SLC18B1	Q6NT16	6.7673e-06	0.519527
NHS-like protein 1	NHSL1	Q5SYE7	6.8162e-06	-0.52153
Phospholipid-transporting ATPase ID	ATP8B2	P98198	6.8259e-06	0.512613
GEM-interacting protein	GMIP	Q9P107	6.8314e-06	-0.512398
E3 ubiquitin-protein ligase CCNB1IP1	CCNB1IP1	Q9NPC3	6.8585e-06	0.512309
Zinc finger protein 141	ZNF141	Q15928	6.8735e-06	0.522808
Protoheme IX farnesyltransferase, mitochondrial	COX10	Q12887	6.907e-06	0.510057
Pericentrin	PCNT	O95613	6.9231e-06	0.509918
F-box only protein 38	FBXO38	Q6PIJ6	6.9239e-06	-0.518547
Transmembrane protein 9B	TMEM9B	Q9NQ34	6.9432e-06	0.50987
tRNA	TRMT61B	Q9BVS5	6.9434e-06	0.523196
ADP-ribosylation factor GTPase-activating protein 3	ARFGAP3	Q9NP61	7.0257e-06	-0.535429
DNA repair protein XRCC4	XRCC4	Q13426	7.0852e-06	-0.515146
Membrane-spanning 4-domains subfamily A member 4A	MS4A4A	Q96JQ5	7.2725e-06	-0.50865
G-protein coupled receptor 183	GPR183	P32249	7.2822e-06	0.521689
Heparanase	HPSE	Q9Y251	7.3143e-06	-0.53789
FGFR1 oncogene partner	FGFR1OP	O95684	7.454e-06	-0.526016
Golgin subfamily A member 3	GOLGA3	Q08378	7.506e-06	0.514092
ATPase WRNIP1	WRNIP1	Q96S55	7.5094e-06	0.510316
Dynein regulatory complex protein 8	EFCAB2	Q5VUJ9	7.5201e-06	-0.531516
KH domain-containing, RNA-binding, signal transduction-associated protein 1	KHDRBS1	Q07666	7.6275e-06	0.509478
GPALPP motifs-containing protein 1	GPALPP1	Q8IXQ4	7.6543e-06	0.521141
Teashirt homolog 3	TSHZ3	Q63HK5	7.6806e-06	-0.514847
Protein GPR107	GPR107	Q5VW38	7.7127e-06	-0.508247
Non-structural maintenance of chromosomes element 4 homolog A	NSMCE4A	Q9NXX6	7.8091e-06	0.513913
28S ribosomal protein S10, mitochondrial	MRPS10	P82664	7.8283e-06	0.507428
Monocarboxylate transporter 6	SLC16A5	O15375	7.9125e-06	-0.50616
BTB/POZ domain-containing protein 10	BTBD10	Q9BSF8	7.957e-06	-0.514888
eIF-2-alpha kinase GCN2	EIF2AK4	Q9P2K8	8.0183e-06	0.505779
Zinc finger protein interacting with ribonucleoprotein K	ZIK1	Q3SY52	8.1055e-06	0.51787
Triggering receptor expressed on myeloid cells 1	TREM1	Q9NP99	8.1117e-06	-0.507809
Werner syndrome ATP-dependent helicase	WRN	Q14191	8.1332e-06	0.521268
Rod outer segment membrane protein 1	ROM1	Q03395	8.1639e-06	-0.506255
Zinc finger protein 383	ZNF383	Q8NA42	8.167e-06	0.513468
Translin	TSN	Q15631	8.2216e-06	0.505964
Protein shortage in chiasmata 1 ortholog	SHOC1	Q5VXU9	8.254e-06	-0.529381
Cytosolic carboxypeptidase 3	AGBL3	Q8NEM8	8.2632e-06	0.516474
Testican-2	SPOCK2	Q92563	8.2659e-06	0.509799
Zinc finger protein 664	ZNF664	Q8N3J9	8.3218e-06	0.507936
Matrin-3	MATR3	P43243	8.3624e-06	0.51353
Alpha-taxilin	TXLNA	P40222	8.397e-06	0.507514
Mitochondrial import receptor subunit TOM20 homolog	TOMM20	Q15388	8.5112e-06	0.505574
Signal peptidase complex subunit 1	SPCS1	Q9Y6A9	8.5336e-06	0.504167
Putative uncharacterized protein encoded by LINC01590	LINC01590	Q5TEZ4	8.558e-06	-0.515737
Anoctamin-10	ANO10	Q9NW15	8.5842e-06	-0.507007
COP9 signalosome complex subunit 7b	COPS7B	Q9H9Q2	8.5842e-06	0.5082
Protein zwilch homolog	ZWILCH	Q9H900	8.6234e-06	0.509302
Protein phosphatase 1M	PPM1M	Q96MI6	8.6525e-06	-0.508029
Phospholipid-transporting ATPase ABCA1	ABCA1	O95477	8.7325e-06	-0.520739
Zinc finger protein 586	ZNF586	Q9NXT0	8.7449e-06	-0.504042
VPS9 domain-containing protein 1	VPS9D1	Q9Y2B5	8.7537e-06	-0.512884
cAMP-responsive element-binding protein-like 2	CREBL2	O60519	8.8024e-06	0.50328
Mucosa-associated lymphoid tissue lymphoma translocation protein 1	MALT1	Q9UDY8	8.8094e-06	0.51112
RRP12-like protein	RRP12	Q5JTH9	8.837e-06	-0.51258
E3 ubiquitin-protein ligase RNF5	RNF5	Q99942	8.8421e-06	0.507702
Serine hydroxymethyltransferase, mitochondrial	SHMT2	P34897	8.9271e-06	0.508585
Lymphatic vessel endothelial hyaluronic acid receptor 1	LYVE1	Q9Y5Y7	8.948e-06	-0.534727
Dynamin-2	DNM2	P50570	8.9753e-06	-0.511057
TBC1 domain family member 22B	TBC1D22B	Q9NU19	8.9906e-06	0.524409
HAUS augmin-like complex subunit 5	HAUS5	O94927	8.9949e-06	0.52269
E3 ubiquitin-protein ligase RNF126	RNF126	Q9BV68	9.0003e-06	0.514297
RNA-binding protein 41	RBM41	Q96IZ5	9.0372e-06	0.502576
Lysine-specific demethylase 2B	KDM2B	Q8NHM5	9.1064e-06	0.512097
Acetyl-coenzyme A synthetase 2-like, mitochondrial	ACSS1	Q9NUB1	9.1364e-06	0.502241
WD repeat domain phosphoinositide-interacting protein 2	WIPI2	Q9Y4P8	9.174e-06	0.50622
HMG box-containing protein 1	HBP1	O60381	9.2779e-06	-0.501846
Membrane-associated progesterone receptor component 2	PGRMC2	O15173	9.37e-06	0.506365
C2 domain-containing protein 2	C2CD2	Q9Y426	9.3801e-06	0.502053
Putative uncharacterized protein encoded by LINC01599	LINC01599	Q8WXQ3	9.3938e-06	-0.501742
Retinoic acid receptor RXR-alpha	RXRA	P19793	9.5224e-06	-0.50252
Noggin	NOG	Q13253	9.6502e-06	0.526721
Eukaryotic translation initiation factor 3 subunit J	EIF3J	O75822	9.6776e-06	0.500781
FYVE, RhoGEF and PH domain-containing protein 4	FGD4	Q96M96	9.7252e-06	-0.505484
Leucine-rich repeat flightless-interacting protein 2	LRRFIP2	Q9Y608	9.8206e-06	-0.506494
4-aminobutyrate aminotransferase, mitochondrial	ABAT	P80404	9.8567e-06	-0.505658
Probable phospholipid-transporting ATPase IIA	ATP9A	O75110	9.9853e-06	-0.554189
Methyltransferase-like protein 7A	METTL7A	Q9H8H3	9.9993e-06	0.502846
T cell receptor alpha constant	TRAC	P01848	1.0032e-05	0.499685
Adapter molecule crk	CRK	P46108	1.0097e-05	-0.501733
Protein FAM117B	FAM117B	Q6P1L5	1.0101e-05	0.506034
Elongator complex protein 2	ELP2	Q6IA86	1.0137e-05	0.504941
Methylosome subunit pICln	CLNS1A	P54105	1.0156e-05	0.501946
Histone H2A type 2-A	HIST2H2AA3	Q6FI13	1.0195e-05	-0.502782
Collagen type IV alpha-3-binding protein	COL4A3BP	Q9Y5P4	1.0234e-05	-0.528257
Mitogen-activated protein kinase 13	MAPK13	O15264	1.029e-05	-0.500393
Non-homologous end-joining factor 1	NHEJ1	Q9H9Q4	1.0291e-05	0.49899
Ubiquitin-conjugating enzyme E2 B	UBE2B	P63146	1.0342e-05	-0.49993
Arf-GAP with coiled-coil, ANK repeat and PH domain-containing protein 2	ACAP2	Q15057	1.0351e-05	-0.506843
Ubiquitin-like modifier-activating enzyme 5	UBA5	Q9GZZ9	1.0364e-05	0.504246
Transcription factor 12	TCF12	Q99081	1.0368e-05	0.50525
Protein mono-ADP-ribosyltransferase TIPARP	TIPARP	Q7Z3E1	1.0432e-05	-0.542333
Probable G-protein coupled receptor 160	GPR160	Q9UJ42	1.0446e-05	-0.51624
Neprilysin	MME	P08473	1.0481e-05	-0.504513
T-cell surface glycoprotein CD8 alpha chain	CD8A	P01732	1.0486e-05	0.50773
ATP-dependent RNA helicase DDX3X	DDX3X	O00571	1.0486e-05	-0.499
Rho GTPase-activating protein 11B	ARHGAP11B	Q3KRB8	1.0509e-05	0.504954
Forkhead box protein K1	FOXK1	P85037	1.0573e-05	0.506062
Receptor-type tyrosine-protein phosphatase epsilon	PTPRE	P23469	1.0623e-05	-0.50196
Lysophospholipid acyltransferase 7	MBOAT7	Q96N66	1.0633e-05	-0.502285
Peroxisomal carnitine O-octanoyltransferase	CROT	Q9UKG9	1.0723e-05	0.522386
Osteoclast-associated immunoglobulin-like receptor	OSCAR	Q8IYS5	1.08e-05	-0.501001
Gamma-tubulin complex component 5	TUBGCP5	Q96RT8	1.0844e-05	0.498469
DNA damage-binding protein 1	DDB1	Q16531	1.1023e-05	0.504481
Rho guanine nucleotide exchange factor 3	ARHGEF3	Q9NR81	1.1167e-05	0.502621
Ribosomal RNA processing protein 1 homolog B	RRP1B	Q14684	1.1203e-05	0.5004
Clusterin-associated protein 1	CLUAP1	Q96AJ1	1.1243e-05	0.506419
Glutaredoxin-like protein C5orf63	C5orf63	A6NC05	1.1322e-05	0.501535
Kelch-like protein 3	KLHL3	Q9UH77	1.1383e-05	0.509485
Phosphoribosyl pyrophosphate synthase-associated protein 2	PRPSAP2	O60256	1.152e-05	0.498704
Uncharacterized protein C4orf3	C4orf3	Q8WVX3	1.1621e-05	-0.49978
Solute carrier family 41 member 1	SLC41A1	Q8IVJ1	1.1628e-05	0.49976
Syntaxin-10	STX10	O60499	1.1713e-05	-0.496057
EP300-interacting inhibitor of differentiation 2	EID2	Q8N6I1	1.1714e-05	0.500514
Dedicator of cytokinesis protein 9	DOCK9	Q9BZ29	1.1818e-05	0.504779
Protein kinase C theta type	PRKCQ	Q04759	1.186e-05	0.503689
Ras-related protein Ral-A	RALA	P11233	1.1973e-05	0.505446
tRNA dimethylallyltransferase	TRIT1	Q9H3H1	1.198e-05	0.49989
Glycerophosphocholine phosphodiesterase GPCPD1	GPCPD1	Q9NPB8	1.1995e-05	-0.50842
Protein BEX4	BEX4	Q9NWD9	1.2069e-05	0.49872
Butyrophilin subfamily 3 member A3	BTN3A3	O00478	1.2093e-05	0.497476
Zinc finger and BTB domain-containing protein 9	ZBTB9	Q96C00	1.2126e-05	0.496758
tRNA wybutosine-synthesizing protein 4	LCMT2	O60294	1.2195e-05	0.495606
Growth/differentiation factor 11	GDF11	O95390	1.2219e-05	0.496317
Phostensin	PPP1R18	Q6NYC8	1.2251e-05	-0.499279
Transmembrane protein 121B	TMEM121B	Q9BXQ6	1.2537e-05	-0.498459
Probable C-mannosyltransferase DPY19L4	DPY19L4	Q7Z388	1.2541e-05	0.498897
Interleukin-1 receptor accessory protein	IL1RAP	Q9NPH3	1.2567e-05	-0.522722
Nuclear receptor subfamily 6 group A member 1	NR6A1	Q15406	1.2766e-05	-0.499085
Hyaluronidase-2	HYAL2	Q12891	1.278e-05	-0.503125
SUMO-interacting motif-containing protein 1	SIMC1	Q8NDZ2	1.2834e-05	0.501025
Scm-like with four MBT domains protein 1	SFMBT1	Q9UHJ3	1.2864e-05	0.498457
Histone H1t	HIST1H1T	P22492	1.2976e-05	-0.495871
Protein FAM98A	FAM98A	Q8NCA5	1.3118e-05	0.493152
Cyclin-dependent kinase 4 inhibitor D	CDKN2D	P55273	1.3213e-05	-0.498989
Glycogen phosphorylase, muscle form	PYGM	P11217	1.3248e-05	-0.511904
Calsyntenin-1	CLSTN1	O94985	1.3336e-05	0.495779
Solute carrier family 15 member 4	SLC15A4	Q8N697	1.345e-05	-0.504836
Nucleosome assembly protein 1-like 4	NAP1L4	Q99733	1.3537e-05	0.501237
Zinc finger protein 746	ZNF746	Q6NUN9	1.3538e-05	-0.491479
Protein DBF4 homolog A	DBF4	Q9UBU7	1.3782e-05	0.504725
Emopamil-binding protein-like	EBPL	Q9BY08	1.386e-05	-0.499789
CCAAT/enhancer-binding protein beta	CEBPB	P17676	1.389e-05	-0.49322
Metalloprotease TIKI1	TRABD2A	Q86V40	1.3919e-05	0.495949
E3 ubiquitin-protein ligase TRIM68	TRIM68	Q6AZZ1	1.4018e-05	0.493076
Protein GVQW1	GVQW1	Q8N7I0	1.4035e-05	-0.535722
Abl interactor 2	ABI2	Q9NYB9	1.4183e-05	0.50946
Neutral amino acid transporter A	SLC1A4	P43007	1.4317e-05	0.50395
Dolichyldiphosphatase 1	DOLPP1	Q86YN1	1.4346e-05	0.494876
Transmembrane protein 263	TMEM263	Q8WUH6	1.4471e-05	0.501409
Cytotoxic and regulatory T-cell molecule	CRTAM	O95727	1.4523e-05	0.498922
UHRF1-binding protein 1-like	UHRF1BP1L	A0JNW5	1.461e-05	-0.507387
Di-N-acetylchitobiase	CTBS	Q01459	1.4717e-05	-0.500629
Protein p13 MTCP-1	MTCP1	P56278	1.4804e-05	0.497632
Hepatoma-derived growth factor-related protein 3	HDGFL3	Q9Y3E1	1.4817e-05	-0.490846
Synaptonemal complex central element protein 3	SYCE3	A1L190	1.4866e-05	-0.507513
ADP-ribosylation factor-like protein 8A	ARL8A	Q96BM9	1.4877e-05	-0.493816
Putative RNA-binding protein Luc7-like 1	LUC7L	Q9NQ29	1.5101e-05	0.488462
Mdm2-binding protein	MTBP	Q96DY7	1.5215e-05	0.492956
Zinc finger and BTB domain-containing protein 39	ZBTB39	O15060	1.5275e-05	0.497196
NLR family CARD domain-containing protein 3	NLRC3	Q7RTR2	1.5292e-05	0.494321
Cell division cycle and apoptosis regulator protein 1	CCAR1	Q8IX12	1.5388e-05	0.487948
Speckle-type POZ protein-like	SPOPL	Q6IQ16	1.5405e-05	-0.500723
Exportin-4	XPO4	Q9C0E2	1.5428e-05	0.497039
Serine/threonine-protein phosphatase 2B catalytic subunit gamma isoform	PPP3CC	P48454	1.5648e-05	0.503454
Uncharacterized protein C8orf88	C8orf88	P0DMB2	1.5765e-05	-0.514316
Myc-associated zinc finger protein	MAZ	P56270	1.6041e-05	0.488951
Tubulin-specific chaperone C	TBCC	Q15814	1.6045e-05	-0.486807
Fanconi anemia group M protein	FANCM	Q8IYD8	1.6184e-05	0.495919
Nucleolar MIF4G domain-containing protein 1	NOM1	Q5C9Z4	1.6207e-05	0.49315
Dual specificity protein phosphatase 3	DUSP3	P51452	1.6295e-05	-0.489828
Zinc finger MYND domain-containing protein 15	ZMYND15	Q9H091	1.6371e-05	-0.500431
Protein SET	SET	Q01105	1.65e-05	0.487167
5-oxoprolinase	OPLAH	O14841	1.6575e-05	-0.495598
Conserved oligomeric Golgi complex subunit 2	COG2	Q14746	1.6581e-05	0.485928
M-phase inducer phosphatase 2	CDC25B	P30305	1.6667e-05	0.486966
Dedicator of cytokinesis protein 5	DOCK5	Q9H7D0	1.668e-05	-0.493313
RNA polymerase II elongation factor ELL	ELL	P55199	1.6683e-05	-0.489332
F-BAR domain only protein 2	FCHO2	Q0JRZ9	1.6698e-05	-0.499354
Sex comb on midleg-like protein 2	SCML2	Q9UQR0	1.6731e-05	0.495769
mRNA cap guanine-N7 methyltransferase	RNMT	O43148	1.6739e-05	0.488254
Serine/threonine-protein kinase Nek1	NEK1	Q96PY6	1.6801e-05	0.488607
Nuclear inhibitor of protein phosphatase 1	PPP1R8	Q12972	1.6821e-05	0.488708
Mediator of DNA damage checkpoint protein 1	MDC1	Q14676	1.6833e-05	0.507188
F-box/LRR-repeat protein 16	FBXL16	Q8N461	1.6875e-05	0.50041
Receptor-type tyrosine-protein phosphatase C	PTPRC	P08575	1.6993e-05	-0.485375
Protein S100-A11	S100A11	P31949	1.7075e-05	-0.48506
GMP reductase 2	GMPR2	Q9P2T1	1.7135e-05	-0.491694
Lysine-specific histone demethylase 1A	KDM1A	O60341	1.7155e-05	0.484929
G-protein coupled receptor 84	GPR84	Q9NQS5	1.717e-05	-0.566438
Transmembrane protein 268	TMEM268	Q5VZI3	1.7302e-05	0.496479
Chromodomain-helicase-DNA-binding protein 1-like	CHD1L	Q86WJ1	1.7324e-05	0.484751
Zinc finger protein 212	ZNF212	Q9UDV6	1.7402e-05	0.490965
Zinc finger protein 75A	ZNF75A	Q96N20	1.743e-05	0.503704
Polypeptide N-acetylgalactosaminyltransferase 12	GALNT12	Q8IXK2	1.7587e-05	0.495654
FAD-dependent oxidoreductase domain-containing protein 2	FOXRED2	Q8IWF2	1.77e-05	0.486381
Gastrotropin	FABP6	P51161	1.7732e-05	-0.484119
Tumor necrosis factor receptor superfamily member 8	TNFRSF8	P28908	1.7807e-05	-0.493095
cAMP-dependent protein kinase catalytic subunit beta	PRKACB	P22694	1.7905e-05	0.495564
DET1 homolog	DET1	Q7L5Y6	1.8017e-05	0.487341
D site-binding protein	DBP	Q10586	1.8028e-05	0.483909
Probable ribonuclease ZC3H12B	ZC3H12B	Q5HYM0	1.811e-05	0.494297
Cytochrome c oxidase assembly factor 7	COA7	Q96BR5	1.8126e-05	0.483565
Mitochondrial enolase superfamily member 1	ENOSF1	Q7L5Y1	1.8131e-05	0.491939
mRNA decay activator protein ZFP36L1	ZFP36L1	Q07352	1.8185e-05	-0.490233
60S ribosomal protein L38	RPL38	P63173	1.8366e-05	0.485574
Putative STAG3-like protein 2	STAG3L2	P0CL84	1.8418e-05	0.483141
Centromere protein U	CENPU	Q71F23	1.8471e-05	0.495214
Putative mitochondrial import inner membrane translocase subunit Tim23B	TIMM23B	Q5SRD1	1.8474e-05	0.48304
ATP-dependent zinc metalloprotease YME1L1	YME1L1	Q96TA2	1.8571e-05	0.486999
Ubiquitin carboxyl-terminal hydrolase 24	USP24	Q9UPU5	1.8803e-05	0.491295
Zinc finger protein 573	ZNF573	Q86YE8	1.8811e-05	0.482664
Protein FAM76A	FAM76A	Q8TAV0	1.8944e-05	0.487695
Armadillo repeat-containing protein 1	ARMC1	Q9NVT9	1.8977e-05	0.492684
Monocarboxylate transporter 10	SLC16A10	Q8TF71	1.9068e-05	0.494078
Forkhead box protein M1	FOXM1	Q08050	1.9102e-05	0.48302
Protein FAM111A	FAM111A	Q96PZ2	1.9156e-05	0.48191
Junctional adhesion molecule A	F11R	Q9Y624	1.9178e-05	-0.482806
Nuclear factor of activated T-cells, cytoplasmic 2	NFATC2	Q13469	1.9242e-05	0.497138
Bardet-Biedl syndrome 2 protein	BBS2	Q9BXC9	1.9332e-05	0.495363
Protein ARV1	ARV1	Q9H2C2	1.9423e-05	0.486369
Cytoplasmic polyadenylation element-binding protein 4	CPEB4	Q17RY0	1.9579e-05	-0.496939
Ribosome biogenesis protein BRX1 homolog	BRIX1	Q8TDN6	1.9603e-05	0.48738
CTP synthase 2	CTPS2	Q9NRF8	1.9814e-05	0.487381
Bromo adjacent homology domain-containing 1 protein	BAHD1	Q8TBE0	1.9944e-05	0.485682
Phosphatidylinositol 3-kinase regulatory subunit alpha	PIK3R1	P27986	2.0064e-05	0.481959
Amyloid-beta A4 precursor protein-binding family A member 2	APBA2	Q99767	2.017e-05	0.49463
Ubiquitin domain-containing protein 1	UBTD1	Q9HAC8	2.0189e-05	-0.482216
Myocyte-specific enhancer factor 2A	MEF2A	Q02078	2.0195e-05	-0.498787
LYR motif-containing protein 1	LYRM1	O43325	2.0294e-05	-0.482652
Zinc transporter 4	SLC30A4	O14863	2.0299e-05	0.499721
CMP-N-acetylneuraminate-beta-galactosamide-alpha-2,3-sialyltransferase 2	ST3GAL2	Q16842	2.0341e-05	-0.484643
Leupaxin	LPXN	O60711	2.0353e-05	0.481244
Cytoskeleton-associated protein 4	CKAP4	Q07065	2.0877e-05	-0.479792
Protein FAM209B	FAM209B	Q5JX69	2.0996e-05	-0.486498
Uncharacterized protein C7orf31	C7orf31	Q8N865	2.114e-05	0.483779
Nuclear factor erythroid 2-related factor 3	NFE2L3	Q9Y4A8	2.1178e-05	0.479558
Zinc finger protein 827	ZNF827	Q17R98	2.1224e-05	0.488837
WW domain-binding protein 11	WBP11	Q9Y2W2	2.1392e-05	0.479035
Transforming growth factor-beta receptor-associated protein 1	TGFBRAP1	Q8WUH2	2.1427e-05	0.482588
60S ribosomal protein L23	RPL23	P62829	2.1521e-05	0.484272
Histidine ammonia-lyase	HAL	P42357	2.1553e-05	-0.47895
Nuclear receptor subfamily 2 group E member 1	NR2E1	Q9Y466	2.1625e-05	-0.637393
Lysyl oxidase homolog 1	LOXL1	Q08397	2.1711e-05	-0.515414
3'-5' exoribonuclease 1	ERI1	Q8IV48	2.1766e-05	-0.530221
GTP-binding protein Rit1	RIT1	Q92963	2.1796e-05	-0.482223
Mitochondrial import receptor subunit TOM70	TOMM70	O94826	2.1826e-05	0.485639
Protein MAK16 homolog	MAK16	Q9BXY0	2.1936e-05	0.482061
GC-rich sequence DNA-binding factor 2	GCFC2	P16383	2.1937e-05	0.493232
Sex comb on midleg-like protein 1	SCML1	Q9UN30	2.2001e-05	0.492089
39S ribosomal protein L49, mitochondrial	MRPL49	Q13405	2.2083e-05	0.478974
Protein ERGIC-53	LMAN1	P49257	2.2141e-05	0.480406
3-ketoacyl-CoA thiolase, peroxisomal	ACAA1	P09110	2.2189e-05	-0.48082
Protein FAM171A1	FAM171A1	Q5VUB5	2.2227e-05	0.505523
Protein AF-17	MLLT6	P55198	2.2227e-05	0.481201
Testis-specific Y-encoded-like protein 1	TSPYL1	Q9H0U9	2.2282e-05	0.478185
Testis-expressed protein 2	TEX2	Q8IWB9	2.2405e-05	0.480344
DNA damage-regulated autophagy modulator protein 1	DRAM1	Q8N682	2.2534e-05	-0.489716
Mitogen-activated protein kinase kinase kinase 8	MAP3K8	P41279	2.2619e-05	-0.479306
Formylglycine-generating enzyme	SUMF1	Q8NBK3	2.2713e-05	-0.483257
Transcription factor NF-E2 45 kDa subunit	NFE2	Q16621	2.2836e-05	-0.478565
TAR DNA-binding protein 43	TARDBP	Q13148	2.3149e-05	0.476799
Serglycin	SRGN	P10124	2.3352e-05	-0.476984
Prolyl 3-hydroxylase OGFOD1	OGFOD1	Q8N543	2.3464e-05	0.478253
Nuclear receptor subfamily 1 group D member 2	NR1D2	Q14995	2.353e-05	0.486675
Transient receptor potential cation channel subfamily M member 2	TRPM2	O94759	2.3597e-05	-0.493743
Phosphoribosylformylglycinamidine synthase	PFAS	O15067	2.3607e-05	0.481337
Replication factor C subunit 1	RFC1	P35251	2.3696e-05	0.482027
Tripartite motif-containing protein 45	TRIM45	Q9H8W5	2.3828e-05	0.482253
Metaxin-1	MTX1	Q13505	2.3843e-05	-0.481302
Synaptosomal-associated protein 23	SNAP23	O00161	2.3904e-05	-0.475778
tRNA	TRMT2B	Q96GJ1	2.405e-05	0.475582
Nuclear pore complex protein Nup98-Nup96	NUP98	P52948	2.4091e-05	-0.484342
Little elongation complex subunit 2	ICE2	Q659A1	2.4146e-05	0.479651
B-cell lymphoma/leukemia 11B	BCL11B	Q9C0K0	2.4261e-05	0.48709
T cell receptor alpha variable 8-3	TRAV8-3	A0A0A6YYJ7	2.4287e-05	0.477581
WD repeat-containing protein 89	WDR89	Q96FK6	2.4373e-05	0.489939
Dedicator of cytokinesis protein 10	DOCK10	Q96BY6	2.4422e-05	0.482412
Neuroepithelial cell-transforming gene 1 protein	NET1	Q7Z628	2.4457e-05	0.478043
Radiation-inducible immediate-early gene IEX-1	IER3	P46695	2.4498e-05	-0.483072
Aminoacyl tRNA synthase complex-interacting multifunctional protein 1	AIMP1	Q12904	2.4632e-05	0.477599
Transcription factor RelB	RELB	Q01201	2.4913e-05	-0.482793
NF-kappa-B inhibitor zeta	NFKBIZ	Q9BYH8	2.4933e-05	-0.482283
PAN2-PAN3 deadenylation complex catalytic subunit PAN2	PAN2	Q504Q3	2.5057e-05	0.475636
Endoplasmic reticulum membrane-associated RNA degradation protein	ERMARD	Q5T6L9	2.5309e-05	0.47877
1-acylglycerol-3-phosphate O-acyltransferase ABHD5	ABHD5	Q8WTS1	2.535e-05	-0.479996
THUMP domain-containing protein 1	THUMPD1	Q9NXG2	2.5355e-05	0.489952
Cytosolic endo-beta-N-acetylglucosaminidase	ENGASE	Q8NFI3	2.5515e-05	0.485878
Membrane-bound transcription factor site-1 protease	MBTPS1	Q14703	2.5729e-05	0.47367
N-alpha-acetyltransferase 35, NatC auxiliary subunit	NAA35	Q5VZE5	2.5742e-05	0.481949
WAS/WASL-interacting protein family member 1	WIPF1	O43516	2.5746e-05	-0.473886
SH3 domain-containing YSC84-like protein 1	SH3YL1	Q96HL8	2.5865e-05	0.490476
Serine/threonine-protein kinase VRK1	VRK1	Q99986	2.5954e-05	0.488294
Linker for activation of T-cells family member 2	LAT2	Q9GZY6	2.5985e-05	-0.474006
Mineralocorticoid receptor	NR3C2	P08235	2.6032e-05	0.487599
CD27 antigen	CD27	P26842	2.6099e-05	0.477705
N-acetylglucosaminyl-phosphatidylinositol de-N-acetylase	PIGL	Q9Y2B2	2.6131e-05	0.474126
Histone H4	HIST1H4A	P62805	2.6361e-05	-0.479942
Mannosyl-oligosaccharide 1,2-alpha-mannosidase IA	MAN1A1	P33908	2.6615e-05	-0.484715
Heterogeneous nuclear ribonucleoprotein A1	HNRNPA1	P09651	2.663e-05	0.4731
Type-1 angiotensin II receptor-associated protein	AGTRAP	Q6RW13	2.6641e-05	-0.479646
RCC1 and BTB domain-containing protein 2	RCBTB2	O95199	2.6776e-05	-0.47274
Uncharacterized protein C12orf29	C12orf29	Q8N999	2.68e-05	0.479653
DNA polymerase alpha catalytic subunit	POLA1	P09884	2.6828e-05	0.481129
Type 2 phosphatidylinositol 4,5-bisphosphate 4-phosphatase	PIP4P2	Q8N4L2	2.7054e-05	-0.47642
Dual specificity protein phosphatase 7	DUSP7	Q16829	2.7065e-05	0.472242
Pleckstrin homology domain-containing family A member 1	PLEKHA1	Q9HB21	2.7696e-05	0.484868
Ribose-5-phosphate isomerase	RPIA	P49247	2.7717e-05	0.477008
DNA replication licensing factor MCM2	MCM2	P49736	2.7758e-05	0.476973
Complex III assembly factor LYRM7	LYRM7	Q5U5X0	2.7825e-05	0.47662
Adhesion G protein-coupled receptor E1	ADGRE1	Q14246	2.7971e-05	-0.481585
Aquaporin-11	AQP11	Q8NBQ7	2.7996e-05	0.481112
Armadillo repeat-containing X-linked protein 5	ARMCX5	Q6P1M9	2.8047e-05	0.477574
Protein phosphatase Slingshot homolog 1	SSH1	Q8WYL5	2.8047e-05	-0.509579
Transcription factor 7	TCF7	P36402	2.818e-05	0.471073
Acyloxyacyl hydrolase	AOAH	P28039	2.8467e-05	-0.47577
Myelodysplastic syndrome 2 translocation-associated protein	MDS2	Q8NDY4	2.8561e-05	0.47885
Nuclear receptor coactivator 5	NCOA5	Q9HCD5	2.8718e-05	0.477542
Nuclear pore complex protein Nup205	NUP205	Q92621	2.8984e-05	0.470347
Ubiquitin carboxyl-terminal hydrolase 32	USP32	Q8NFA0	2.8991e-05	-0.473263
Proteasome assembly chaperone 4	PSMG4	Q5JS54	2.9065e-05	0.479532
Troponin I, fast skeletal muscle	TNNI2	P48788	2.9106e-05	-0.485283
DNA replication complex GINS protein PSF3	GINS3	Q9BRX5	2.9214e-05	0.490414
Target of Myb protein 1	TOM1	O60784	2.9222e-05	-0.484455
Eukaryotic elongation factor 2 kinase	EEF2K	O00418	2.9236e-05	0.480131
Zinc finger protein 839	ZNF839	A8K0R7	2.9246e-05	-0.471988
Thioredoxin domain-containing protein 15	TXNDC15	Q96J42	2.9727e-05	0.469984
Putative uncharacterized protein ST20-AS1	ST20-AS1	Q8NBB2	2.9816e-05	-0.476873
Feline leukemia virus subgroup C receptor-related protein 2	FLVCR2	Q9UPI3	2.9837e-05	-0.470611
Ribonuclease H2 subunit B	RNASEH2B	Q5TBB1	2.9856e-05	0.482608
InaD-like protein	PATJ	Q8NI35	2.9887e-05	0.469482
EP300-interacting inhibitor of differentiation 2B	EID2B	Q96D98	2.9895e-05	0.480536
Enoyl-CoA hydratase domain-containing protein 2, mitochondrial	ECHDC2	Q86YB7	2.9965e-05	0.469655
Apolipoprotein L3	APOL3	O95236	3.0275e-05	0.469811
Serine hydroxymethyltransferase, cytosolic	SHMT1	P34896	3.0344e-05	0.477914
Methylmalonate-semialdehyde dehydrogenase [acylating], mitochondrial	ALDH6A1	Q02252	3.0394e-05	0.47872
Rab-like protein 3	RABL3	Q5HYI8	3.0592e-05	0.495398
B-cell CLL/lymphoma 9-like protein	BCL9L	Q86UU0	3.0788e-05	0.4806
Nucleoporin NDC1	NDC1	Q9BTX1	3.1053e-05	0.471269
ETS domain-containing transcription factor ERF	ERF	P50548	3.1343e-05	-0.472946
Alkylated DNA repair protein alkB homolog 8	ALKBH8	Q96BT7	3.1391e-05	0.479096
Cytosolic purine 5'-nucleotidase	NT5C2	P49902	3.1393e-05	-0.468003
TNF receptor-associated factor 5	TRAF5	O00463	3.153e-05	0.470364
ATM interactor	ATMIN	O43313	3.1563e-05	0.475157
Mycophenolic acid acyl-glucuronide esterase, mitochondrial	ABHD10	Q9NUJ1	3.1617e-05	0.472364
Transmembrane protein 209	TMEM209	Q96SK2	3.2152e-05	0.473448
Rho GTPase-activating protein 15	ARHGAP15	Q53QZ3	3.2183e-05	-0.468093
LIM domain and actin-binding protein 1	LIMA1	Q9UHB6	3.2192e-05	0.480691
Methylthioribose-1-phosphate isomerase	MRI1	Q9BV20	3.2291e-05	0.468648
EH domain-containing protein 1	EHD1	Q9H4M9	3.2403e-05	-0.470223
Plastin-2	LCP1	P13796	3.2457e-05	-0.467152
Zinc finger protein with KRAB and SCAN domains 8	ZKSCAN8	Q15776	3.2645e-05	0.482196
High affinity immunoglobulin gamma Fc receptor IB	FCGR1B	Q92637	3.2709e-05	-0.471947
Syntaxin-binding protein 3	STXBP3	O00186	3.2794e-05	-0.472419
Zinc finger protein 1 homolog	ZFP1	Q6P2D0	3.2918e-05	0.4704
Volume-regulated anion channel subunit LRRC8A	LRRC8A	Q8IWT6	3.2975e-05	0.468742
Mitogen-activated protein kinase 3	MAPK3	P27361	3.3318e-05	-0.468685
Zinc finger protein 90 homolog	ZFP90	Q8TF47	3.3689e-05	0.472207
Gamma-aminobutyric acid receptor subunit rho-2	GABRR2	P28476	3.3935e-05	-0.495106
Glutathione S-transferase omega-2	GSTO2	Q9H4Y5	3.3976e-05	-0.471888
C-X-C motif chemokine 16	CXCL16	Q9H2A7	3.4115e-05	-0.467062
Rho-associated protein kinase 1	ROCK1	Q13464	3.4418e-05	-0.481989
DAZ-associated protein 1	DAZAP1	Q96EP5	3.4482e-05	0.474364
G1/S-specific cyclin-D2	CCND2	P30279	3.4844e-05	0.472798
Vitamin D 25-hydroxylase	CYP2R1	Q6VVX0	3.4859e-05	0.468755
Ataxin-10	ATXN10	Q9UBB4	3.4879e-05	0.467682
Sister chromatid cohesion protein DCC1	DSCC1	Q9BVC3	3.5145e-05	0.475741
Tripartite motif-containing protein 59	TRIM59	Q8IWR1	3.5156e-05	0.46849
DNA repair-scaffolding protein	SPIDR	Q14159	3.5209e-05	-0.472153
cAMP-dependent protein kinase catalytic subunit alpha	PRKACA	P17612	3.5601e-05	-0.465601
Spectrin beta chain, non-erythrocytic 1	SPTBN1	Q01082	3.5924e-05	0.478371
Probable palmitoyltransferase ZDHHC19	ZDHHC19	Q8WVZ1	3.609e-05	-0.572294
Polyhomeotic-like protein 1	PHC1	P78364	3.6136e-05	0.464069
2-aminoethanethiol dioxygenase	ADO	Q96SZ5	3.6246e-05	0.46524
Calcium uniporter regulatory subunit MCUb, mitochondrial	MCUB	Q9NWR8	3.6519e-05	0.466767
Tyrosine-protein kinase ITK/TSK	ITK	Q08881	3.6927e-05	0.468408
Polycomb protein SCMH1	SCMH1	Q96GD3	3.6981e-05	0.46515
Chloride intracellular channel protein 5	CLIC5	Q9NZA1	3.7015e-05	0.472809
Cyclin-G1	CCNG1	P51959	3.7147e-05	0.466014
Intersectin-2	ITSN2	Q9NZM3	3.7226e-05	-0.463514
Nucleolar and coiled-body phosphoprotein 1	NOLC1	Q14978	3.7593e-05	0.46644
Protein strawberry notch homolog 2	SBNO2	Q9Y2G9	3.7657e-05	-0.462843
Centromere protein H	CENPH	Q9H3R5	3.7699e-05	0.47232
Midnolin	MIDN	Q504T8	3.7708e-05	-0.466872
Peroxisomal membrane protein 11B	PEX11B	O96011	3.7715e-05	0.466807
Potassium voltage-gated channel subfamily H member 6	KCNH6	Q9H252	3.778e-05	-0.4628
Apolipoprotein B receptor	APOBR	Q0VD83	3.7875e-05	-0.462928
Zinc finger protein 248	ZNF248	Q8NDW4	3.7901e-05	0.474434
Ribosyldihydronicotinamide dehydrogenase [quinone]	NQO2	P16083	3.8045e-05	-0.470414
28S ribosomal protein S35, mitochondrial	MRPS35	P82673	3.8096e-05	0.46504
Aquaporin-2	AQP2	P41181	3.8133e-05	-0.462526
Amphoterin-induced protein 2	AMIGO2	Q86SJ2	3.8192e-05	0.465031
Protein FAN	NSMAF	Q92636	3.8277e-05	-0.462471
Kinesin-like protein KIF1B	KIF1B	O60333	3.8481e-05	-0.473606
Transcriptional repressor CTCF	CTCF	P49711	3.8869e-05	0.463444
Dehydrogenase/reductase SDR family member 12	DHRS12	A0PJE2	3.8962e-05	-0.461989
Trafficking protein particle complex subunit 6A	TRAPPC6A	O75865	3.9099e-05	0.470594
Bcl-2-like protein 11	BCL2L11	O43521	3.9173e-05	-0.469484
Regulator of G-protein signaling 14	RGS14	O43566	3.9291e-05	-0.463648
DnaJ homolog subfamily C member 3	DNAJC3	Q13217	3.9336e-05	-0.466471
Potassium voltage-gated channel subfamily KQT member 5	KCNQ5	Q9NR82	3.9388e-05	0.463746
Mitochondrial peptide methionine sulfoxide reductase	MSRA	Q9UJ68	3.9544e-05	-0.483218
Ras-related protein Rab-1A	RAB1A	P62820	3.9604e-05	-0.463472
DPH3 homolog	DPH3	Q96FX2	4.0239e-05	-0.461416
Zinc finger protein 850	ZNF850	A8MQ14	4.0444e-05	0.480157
MRG/MORF4L-binding protein	MRGBP	Q9NV56	4.0482e-05	0.463107
Protein FAM24B	FAM24B	Q8N5W8	4.0484e-05	0.462849
Signal-regulatory protein beta-2	SIRPB2	Q5JXA9	4.0627e-05	-0.460826
DNA repair protein RAD51 homolog 1	RAD51	Q06609	4.0701e-05	0.487274
Nucleolar protein 11	NOL11	Q9H8H0	4.0715e-05	0.468525
CD82 antigen	CD82	P27701	4.0805e-05	-0.480535
Tyrosine-protein kinase Fes/Fps	FES	P07332	4.0936e-05	-0.470626
Tumor necrosis factor alpha-induced protein 8	TNFAIP8	O95379	4.0979e-05	0.462248
Rho guanine nucleotide exchange factor 18	ARHGEF18	Q6ZSZ5	4.1112e-05	0.467142
Organic solute transporter subunit alpha	SLC51A	Q86UW1	4.1416e-05	-0.541184
Inositol monophosphatase 2	IMPA2	O14732	4.1636e-05	-0.463133
Atypical chemokine receptor 3	ACKR3	P25106	4.1647e-05	0.470672
Centriolin	CNTRL	Q7Z7A1	4.1714e-05	0.462428
Complement C1r subcomponent	C1R	P00736	4.187e-05	-0.46383
Protein THEMIS2	THEMIS2	Q5TEJ8	4.2093e-05	-0.459676
Putative transmembrane protein encoded by LINC00862	LINC00862	A6NCI5	4.2178e-05	-0.518717
Nuclear pore complex protein Nup107	NUP107	P57740	4.266e-05	0.468631
Utrophin	UTRN	P46939	4.267e-05	0.463456
Calcium/calmodulin-dependent protein kinase type IV	CAMK4	Q16566	4.2904e-05	0.468184
Ras-related protein Rap-1A	RAP1A	P62834	4.2927e-05	-0.459845
Serine/threonine-protein kinase 40	STK40	Q8N2I9	4.2928e-05	-0.459774
Rho guanine nucleotide exchange factor 40	ARHGEF40	Q8TER5	4.2939e-05	-0.459358
Rotatin	RTTN	Q86VV8	4.3122e-05	0.465241
Catenin delta-1	CTNND1	O60716	4.3375e-05	0.462998
Interferon regulatory factor 8	IRF8	Q02556	4.364e-05	0.463113
Extended synaptotagmin-1	ESYT1	Q9BSJ8	4.3864e-05	0.466745
WD repeat and HMG-box DNA-binding protein 1	WDHD1	O75717	4.399e-05	0.461955
Putative hexokinase HKDC1	HKDC1	Q2TB90	4.4061e-05	0.468278
Ras-related protein Rab-33B	RAB33B	Q9H082	4.4565e-05	-0.462033
Transcriptional activator Myb	MYB	P10242	4.4626e-05	0.500847
Transmembrane protein 267	TMEM267	Q0VDI3	4.4823e-05	0.459816
Pecanex-like protein 2	PCNX2	A6NKB5	4.492e-05	0.480813
HEAT repeat-containing protein 6	HEATR6	Q6AI08	4.5657e-05	0.457967
Peroxisomal targeting signal 2 receptor	PEX7	O00628	4.5988e-05	0.459837
Transmembrane protein 41A	TMEM41A	Q96HV5	4.6263e-05	0.460907
Fibronectin	FN1	P02751	4.661e-05	-0.457736
Retinal dehydrogenase 1	ALDH1A1	P00352	4.6697e-05	0.47603
Ankyrin repeat and EF-hand domain-containing protein 1	ANKEF1	Q9NU02	4.6707e-05	0.4698
Tripeptidyl-peptidase 2	TPP2	P29144	4.6975e-05	0.463569
Nucleosome assembly protein 1-like 1	NAP1L1	P55209	4.7074e-05	0.456687
Voltage-dependent anion-selective channel protein 1	VDAC1	P21796	4.7151e-05	0.456732
Serine/threonine-protein kinase RIO1	RIOK1	Q9BRS2	4.7182e-05	0.458196
Major facilitator superfamily domain-containing protein 6	MFSD6	Q6ZSS7	4.7212e-05	0.457716
Zinc finger protein Aiolos	IKZF3	Q9UKT9	4.7282e-05	0.464137
Proteolipid protein 2	PLP2	Q04941	4.7455e-05	-0.457067
E3 ubiquitin-protein ligase RNF220	RNF220	Q5VTB9	4.7581e-05	0.459115
DNA helicase MCM9	MCM9	Q9NXL9	4.7624e-05	0.46438
Uncharacterized protein C3orf18	C3orf18	Q9UK00	4.7896e-05	0.456024
Protein angel homolog 2	ANGEL2	Q5VTE6	4.7935e-05	0.464888
Heterochromatin protein 1-binding protein 3	HP1BP3	Q5SSJ5	4.8008e-05	0.45941
Histone-binding protein RBBP7	RBBP7	Q16576	4.8403e-05	0.46139
Tetratricopeptide repeat protein 39B	TTC39B	Q5VTQ0	4.8474e-05	0.470561
High mobility group nucleosome-binding domain-containing protein 3	HMGN3	Q15651	4.9347e-05	0.45548
SAM domain-containing protein SAMSN-1	SAMSN1	Q9NSI8	4.9523e-05	-0.470777
E3 ubiquitin-protein ligase CBL-B	CBLB	Q13191	4.977e-05	0.469216
DnaJ homolog subfamily A member 3, mitochondrial	DNAJA3	Q96EY1	4.9821e-05	0.466751
Protein MENT	MENT	Q9BUN1	4.9825e-05	-0.459109
Zinc finger protein 420	ZNF420	Q8TAQ5	5.0026e-05	0.469905
Ubiquitin carboxyl-terminal hydrolase 10	USP10	Q14694	5.026e-05	-0.454934
cAMP-dependent protein kinase inhibitor alpha	PKIA	P61925	5.0282e-05	0.481078
NEDD4-binding protein 2-like 2	N4BP2L2	Q92802	5.0364e-05	0.454863
Sorting nexin-10	SNX10	Q9Y5X0	5.055e-05	-0.456729
T-cell-specific surface glycoprotein CD28	CD28	P10747	5.0914e-05	0.472387
Upstream-binding protein 1	UBP1	Q9NZI7	5.1005e-05	0.460228
Cardiac-enriched FHL2-interacting protein	CEFIP	Q711Q0	5.1135e-05	-0.455586
Interleukin-1 receptor-associated kinase 4	IRAK4	Q9NWZ3	5.1209e-05	-0.468061
CDK5 regulatory subunit-associated protein 1	CDK5RAP1	Q96SZ6	5.123e-05	0.456221
C-type lectin domain family 7 member A	CLEC7A	Q9BXN2	5.1244e-05	-0.454028
Glycerol-3-phosphate dehydrogenase 1-like protein	GPD1L	Q8N335	5.1372e-05	0.4632
Centrosomal protein of 41 kDa	CEP41	Q9BYV8	5.1497e-05	0.463159
Beta-citrylglutamate synthase B	RIMKLB	Q9ULI2	5.1576e-05	0.461146
Ankyrin repeat domain-containing protein 40	ANKRD40	Q6AI12	5.1589e-05	0.455581
Basic leucine zipper transcriptional factor ATF-like	BATF	Q16520	5.1768e-05	-0.513781
5'-nucleotidase domain-containing protein 4	NT5DC4	Q86YG4	5.2349e-05	-0.455304
Exonuclease 3'-5' domain-containing protein 2	EXD2	Q9NVH0	5.2805e-05	0.469469
Secreted and transmembrane protein 1	SECTM1	Q8WVN6	5.2869e-05	-0.454529
ADP-ribosylation factor-like protein 11	ARL11	Q969Q4	5.2942e-05	-0.459447
Probable dolichyl pyrophosphate Glc1Man9GlcNAc2 alpha-1,3-glucosyltransferase	ALG8	Q9BVK2	5.3031e-05	0.453177
Peroxisomal acyl-coenzyme A oxidase 2	ACOX2	Q99424	5.3158e-05	-0.456608
MORC family CW-type zinc finger protein 4	MORC4	Q8TE76	5.3374e-05	0.45916
Mitochondrial amidoxime-reducing component 1	MARC1	Q5VT66	5.3453e-05	-0.452837
CD59 glycoprotein	CD59	P13987	5.383e-05	-0.462849
Centromere protein J	CENPJ	Q9HC77	5.3897e-05	0.453879
Helicase ARIP4	RAD54L2	Q9Y4B4	5.3941e-05	0.453461
Ankyrin repeat domain-containing protein 36B	ANKRD36B	Q8N2N9	5.4055e-05	0.45929
Activating transcription factor 7-interacting protein 2	ATF7IP2	Q5U623	5.4081e-05	0.467108
Cytohesin-4	CYTH4	Q9UIA0	5.4155e-05	-0.478476
C-type lectin domain family 18 member A	CLEC18A	A5D8T8	5.4267e-05	-0.453221
Protein ILRUN	ILRUN	Q9H6K1	5.4492e-05	0.452332
Microprocessor complex subunit DGCR8	DGCR8	Q8WYQ5	5.4609e-05	0.452676
Uncharacterized protein IDI2-AS1	IDI2-AS1	Q9NZ38	5.4985e-05	-0.505044
Acylphosphatase-1	ACYP1	P07311	5.5041e-05	0.456112
AP-5 complex subunit beta-1	AP5B1	Q2VPB7	5.5067e-05	-0.452419
BTB/POZ domain-containing protein KCTD7	KCTD7	Q96MP8	5.5108e-05	0.457926
Protein FAM228B	FAM228B	P0C875	5.551e-05	-0.454216
DNA-directed primase/polymerase protein	PRIMPOL	Q96LW4	5.5999e-05	0.460312
CDK5 and ABL1 enzyme substrate 2	CABLES2	Q9BTV7	5.6177e-05	0.451697
Hepatocyte growth factor	HGF	P14210	5.6186e-05	-0.473774
Triple QxxK/R motif-containing protein	TRIQK	Q629K1	5.6525e-05	-0.455174
F-BAR and double SH3 domains protein 1	FCHSD1	Q86WN1	5.6568e-05	-0.451291
Transmembrane protein 128	TMEM128	Q5BJH2	5.6792e-05	0.454708
TBC1 domain family member 4	TBC1D4	O60343	5.7136e-05	0.463046
Peroxisomal biogenesis factor 3	PEX3	P56589	5.7386e-05	0.451419
Nuclear receptor coactivator 1	NCOA1	Q15788	5.8097e-05	-0.45444
Vasoactive intestinal polypeptide receptor 1	VIPR1	P32241	5.8125e-05	0.451963
NudC domain-containing protein 2	NUDCD2	Q8WVJ2	5.8851e-05	0.454085
Protein misato homolog 1	MSTO1	Q9BUK6	5.8977e-05	0.455015
Transmembrane protein 184B	TMEM184B	Q9Y519	5.9167e-05	-0.449921
Protein pelota homolog	PELO	Q9BRX2	5.932e-05	-0.450532
Ankyrin repeat domain-containing protein 13D	ANKRD13D	Q6ZTN6	5.9528e-05	-0.449763
Proto-oncogene vav	VAV1	P15498	5.9534e-05	-0.455866
Palmitoyl-protein thioesterase 1	PPT1	P50897	5.9572e-05	-0.449973
Cytochrome b-245 light chain	CYBA	P13498	5.979e-05	-0.451066
Zinc finger MYND domain-containing protein 11	ZMYND11	Q15326	6.0191e-05	0.465395
Golgi pH regulator A	GPR89A	B7ZAQ6	6.0235e-05	0.450682
Cell division cycle protein 23 homolog	CDC23	Q9UJX2	6.0261e-05	0.455675
Zinc finger protein 267	ZNF267	Q14586	6.0516e-05	-0.456238
Tribbles homolog 2	TRIB2	Q92519	6.1056e-05	0.457672
Cytochrome c oxidase assembly protein COX11, mitochondrial	COX11	Q9Y6N1	6.1151e-05	0.451233
FGGY carbohydrate kinase domain-containing protein	FGGY	Q96C11	6.1432e-05	-0.461893
BCL2/adenovirus E1B 19 kDa protein-interacting protein 2	BNIP2	Q12982	6.2327e-05	-0.460373
Apoptosis regulator Bcl-2	BCL2	P10415	6.2542e-05	0.449407
Transmembrane protein 230	TMEM230	Q96A57	6.2652e-05	0.450854
THO complex subunit 5 homolog	THOC5	Q13769	6.3074e-05	-0.460085
WD repeat-containing protein 3	WDR3	Q9UNX4	6.3147e-05	0.452173
PR domain zinc finger protein 15	PRDM15	P57071	6.3504e-05	0.448381
Integrin beta-2	ITGB2	P05107	6.3588e-05	-0.447903
Non-histone chromosomal protein HMG-14	HMGN1	P05114	6.3631e-05	0.453569
Oxidoreductase NAD-binding domain-containing protein 1	OXNAD1	Q96HP4	6.4132e-05	0.45418
Son of sevenless homolog 2	SOS2	Q07890	6.4162e-05	-0.458402
NADH-cytochrome b5 reductase-like	CYB5RL	Q6IPT4	6.4337e-05	0.451281
RWD domain-containing protein 2B	RWDD2B	P57060	6.4632e-05	0.447338
N6-adenosine-methyltransferase catalytic subunit	METTL3	Q86U44	6.4728e-05	0.450766
Syntaxin-17	STX17	P56962	6.4815e-05	0.459877
ATP-dependent RNA helicase DDX1	DDX1	Q92499	6.5033e-05	0.449349
Exophilin-5	EXPH5	Q8NEV8	6.5297e-05	0.454905
KN motif and ankyrin repeat domain-containing protein 3	KANK3	Q6NY19	6.5984e-05	0.448038
Proteasome assembly chaperone 2	PSMG2	Q969U7	6.6274e-05	0.44687
Putative RNA-binding protein Luc7-like 2	LUC7L2	Q9Y383	6.6297e-05	0.447687
DNA-binding protein SATB1	SATB1	Q01826	6.6334e-05	0.450555
Leucine-rich repeat and coiled-coil domain-containing protein 1	LRRCC1	Q9C099	6.6464e-05	0.460971
RNA polymerase I-specific transcription initiation factor RRN3	RRN3	Q9NYV6	6.6773e-05	0.455322
Metalloproteinase inhibitor 2	TIMP2	P16035	6.6914e-05	-0.446511
Core histone macro-H2A.2	H2AFY2	Q9P0M6	6.6968e-05	0.474479
DNA-binding protein RFX2	RFX2	P48378	6.697e-05	0.452505
Monocyte differentiation antigen CD14	CD14	P08571	6.7418e-05	-0.452877
Vacuolar protein sorting-associated protein 13A	VPS13A	Q96RL7	6.769e-05	0.453327
Serine incorporator 1	SERINC1	Q9NRX5	6.7778e-05	-0.446687
Protein CC2D2B	CC2D2B	Q6DHV5	6.7922e-05	-0.453692
PDZ and LIM domain protein 7	PDLIM7	Q9NR12	6.7971e-05	-0.449207
Serine/threonine-protein phosphatase 4 regulatory subunit 2	PPP4R2	Q9NY27	6.8004e-05	-0.466181
Transcription elongation regulator 1	TCERG1	O14776	6.8024e-05	0.451423
Ras-related protein Rab-36	RAB36	O95755	6.8058e-05	-0.459575
NF-kappa-B-repressing factor	NKRF	O15226	6.8088e-05	0.448692
Ceramide synthase 4	CERS4	Q9HA82	6.828e-05	-0.448002
Threonine--tRNA ligase 2, cytoplasmic	TARSL2	A2RTX5	6.8646e-05	0.451604
Ras-related protein Rab-5B	RAB5B	P61020	6.8767e-05	-0.446267
Leptin receptor overlapping transcript-like 1	LEPROTL1	O95214	6.8797e-05	0.445795
Ubiquitin-associated protein 2	UBAP2	Q5T6F2	6.8846e-05	0.448567
Sphingosine 1-phosphate receptor 4	S1PR4	O95977	6.9013e-05	-0.464952
Pentatricopeptide repeat domain-containing protein 3, mitochondrial	PTCD3	Q96EY7	6.9077e-05	0.445534
DENN domain-containing protein 5A	DENND5A	Q6IQ26	6.9373e-05	-0.446711
39S ribosomal protein S30, mitochondrial	MRPS30	Q9NP92	6.9709e-05	0.449653
Metallothionein-1F	MT1F	P04733	6.9868e-05	0.445683
Unconventional prefoldin RPB5 interactor 1	URI1	O94763	7.0008e-05	0.451347
Diamine acetyltransferase 1	SAT1	P21673	7.0017e-05	-0.445825
Very-long-chain	HACD3	Q9P035	7.0042e-05	0.452619
N-arachidonyl glycine receptor	GPR18	Q14330	7.0102e-05	0.461902
Zinc finger protein 880	ZNF880	Q6PDB4	7.0115e-05	0.463413
Tyrosine-protein phosphatase non-receptor type 4	PTPN4	P29074	7.0155e-05	0.447494
Major vault protein	MVP	Q14764	7.0314e-05	-0.454266
Phosphoglucomutase-1	PGM1	P36871	7.033e-05	-0.447762
Large neutral amino acids transporter small subunit 4	SLC43A2	Q8N370	7.0345e-05	-0.445437
Peptidyl-prolyl cis-trans isomerase FKBP9	FKBP9	O95302	7.0639e-05	-0.453483
Transmembrane channel-like protein 8	TMC8	Q8IU68	7.0686e-05	0.444751
Proto-oncogene c-Fos	FOS	P01100	7.0769e-05	-0.446118
E3 ubiquitin-protein ligase MIB2	MIB2	Q96AX9	7.1054e-05	0.447932
3-hydroxybutyrate dehydrogenase type 2	BDH2	Q9BUT1	7.1593e-05	0.449447
Bifunctional epoxide hydrolase 2 [Includes: Cytosolic epoxide hydrolase 2	EPHX2	P34913	7.1676e-05	0.455546
Zinc finger protein 639	ZNF639	Q9UID6	7.1769e-05	0.454506
Inositol polyphosphate 4-phosphatase type II	INPP4B	O15327	7.1985e-05	0.448955
E3 ubiquitin-protein ligase E3D	UBE3D	Q7Z6J8	7.2267e-05	0.448269
Zinc finger protein 429	ZNF429	Q86V71	7.2282e-05	-0.448315
Protein cornichon homolog 4	CNIH4	Q9P003	7.2414e-05	-0.444018
DENN domain-containing protein 2D	DENND2D	Q9H6A0	7.2535e-05	0.447563
Armadillo repeat-containing protein 2	ARMC2	Q8NEN0	7.2584e-05	-0.461358
Isopentenyl-diphosphate Delta-isomerase 1	IDI1	Q13907	7.261e-05	-0.450905
Protein SHQ1 homolog	SHQ1	Q6PI26	7.2613e-05	0.452515
Delta-1-pyrroline-5-carboxylate synthase	ALDH18A1	P54886	7.2638e-05	0.449051
DnaJ homolog subfamily C member 5	DNAJC5	Q9H3Z4	7.2707e-05	-0.444341
Protein ZNF783	ZNF783	Q6ZMS7	7.3049e-05	0.443799
CapZ-interacting protein	RCSD1	Q6JBY9	7.3484e-05	0.447503
Propionyl-CoA carboxylase alpha chain, mitochondrial	PCCA	P05165	7.3695e-05	0.444889
Adenylate cyclase type 1	ADCY1	Q08828	7.3956e-05	-0.445096
Lymphoid enhancer-binding factor 1	LEF1	Q9UJU2	7.4124e-05	0.449825
Oral-facial-digital syndrome 1 protein	OFD1	O75665	7.4179e-05	0.445716
TGF-beta receptor type-2	TGFBR2	P37173	7.4241e-05	-0.452769
40S ribosomal protein S11	RPS11	P62280	7.4435e-05	0.443882
Protein AMN1 homolog	AMN1	Q8IY45	7.5042e-05	-0.467679
Zinc finger protein 572	ZNF572	Q7Z3I7	7.5125e-05	0.450082
Tetratricopeptide repeat protein 31	TTC31	Q49AM3	7.5311e-05	0.443152
FAST kinase domain-containing protein 2, mitochondrial	FASTKD2	Q9NYY8	7.5433e-05	0.443186
Ribosomal biogenesis factor	RBIS	Q8N0T1	7.552e-05	0.448646
Histone H2A type 1-J	HIST1H2AJ	Q99878	7.5867e-05	-0.443212
Stathmin-3	STMN3	Q9NZ72	7.5896e-05	0.44399
Monocarboxylate transporter 5	SLC16A4	O15374	7.6267e-05	-0.459158
Vitamin D3 receptor	VDR	P11473	7.6384e-05	-0.443006
Vacuolar ATPase assembly integral membrane protein VMA21	VMA21	Q3ZAQ7	7.6525e-05	0.449475
Putative uncharacterized protein C7orf71	C7orf71	A4D174	7.6617e-05	-0.463416
Valacyclovir hydrolase	BPHL	Q86WA6	7.7094e-05	0.442508
Shieldin complex subunit 2	SHLD2	Q86V20	7.731e-05	0.447444
Leucine-rich repeat neuronal protein 3	LRRN3	Q9H3W5	7.7686e-05	0.481186
ATP-dependent DNA/RNA helicase DHX36	DHX36	Q9H2U1	7.7867e-05	0.452169
Box C/D snoRNA protein 1	ZNHIT6	Q9NWK9	7.8193e-05	0.450687
Protein-tyrosine sulfotransferase 2	TPST2	O60704	7.8344e-05	-0.448211
Kelch-like protein 36	KLHL36	Q8N4N3	7.897e-05	0.453121
Zinc finger protein 10	ZNF10	P21506	7.9806e-05	0.445996
Synaptojanin-2-binding protein	SYNJ2BP	P57105	8.0343e-05	0.444111
Omega-amidase NIT2	NIT2	Q9NQR4	8.0681e-05	0.441916
Choline transporter-like protein 3	SLC44A3	Q8N4M1	8.0783e-05	-0.491957
40S ribosomal protein S28	RPS28	P62857	8.0929e-05	0.443003
Ribonucleoside-diphosphate reductase subunit M2 B	RRM2B	Q7LG56	8.0997e-05	-0.4591
SAYSvFN domain-containing protein 1	SAYSD1	Q9NPB0	8.1025e-05	0.441112
A-kinase anchor protein 17A	AKAP17A	Q02040	8.1345e-05	-0.440903
Phospholipid phosphatase 1	PLPP1	O14494	8.1546e-05	0.448226
Protein-lysine methyltransferase METTL21D	VCPKMT	Q9H867	8.1618e-05	-0.45627
CCAAT/enhancer-binding protein delta	CEBPD	P49716	8.1623e-05	-0.446755
Axin-2	AXIN2	Q9Y2T1	8.1691e-05	0.474775
Little elongation complex subunit 1	ICE1	Q9Y2F5	8.1701e-05	0.4447
Probable palmitoyltransferase ZDHHC4	ZDHHC4	Q9NPG8	8.179e-05	0.440645
Protein-L-isoaspartate O-methyltransferase domain-containing protein 2	PCMTD2	Q9NV79	8.1918e-05	0.44239
Baculoviral IAP repeat-containing protein 3	BIRC3	Q13489	8.2025e-05	0.448098
TBC1 domain family member 2A	TBC1D2	Q9BYX2	8.2068e-05	-0.440756
Nuclear envelope integral membrane protein 1	NEMP1	O14524	8.2087e-05	0.461904
GrpE protein homolog 2, mitochondrial	GRPEL2	Q8TAA5	8.2242e-05	0.459476
Programmed cell death protein 5	PDCD5	O14737	8.2264e-05	0.455441
Haloacid dehalogenase-like hydrolase domain-containing 5	HDHD5	Q9BXW7	8.3013e-05	0.440288
Dihydrolipoyllysine-residue acetyltransferase component of pyruvate dehydrogenase complex, mitochondrial	DLAT	P10515	8.3018e-05	0.441105
Ankyrin repeat domain-containing protein 36A	ANKRD36	A6QL64	8.3312e-05	0.452733
Pejvakin	PJVK	Q0ZLH3	8.3567e-05	0.441754
Nucleoside diphosphate-linked moiety X motif 13	NUDT13	Q86X67	8.3988e-05	0.443902
Polyadenylate-binding protein-interacting protein 2B	PAIP2B	Q9ULR5	8.4447e-05	0.460069
Centrosomal protein of 290 kDa	CEP290	O15078	8.4701e-05	0.444737
Uracil phosphoribosyltransferase homolog	UPRT	Q96BW1	8.5066e-05	0.441379
Kelch-like protein 21	KLHL21	Q9UJP4	8.5627e-05	-0.443299
Patatin-like phospholipase domain-containing protein 1	PNPLA1	Q8N8W4	8.5665e-05	-0.440677
Ribosomal oxygenase 1	RIOX1	Q9H6W3	8.5839e-05	0.445215
tRNA-splicing endonuclease subunit Sen15	TSEN15	Q8WW01	8.5999e-05	0.443023
Max dimerization protein 1	MXD1	Q05195	8.6348e-05	-0.438882
Homer protein homolog 3	HOMER3	Q9NSC5	8.6795e-05	-0.439459
OTU domain-containing protein 3	OTUD3	Q5T2D3	8.7037e-05	0.460233
Ubiquitin-conjugating enzyme E2 R2	UBE2R2	Q712K3	8.714e-05	-0.441216
Histone-lysine N-methyltransferase EZH2	EZH2	Q15910	8.7241e-05	0.448779
Protein ABHD14B	ABHD14B	Q96IU4	8.729e-05	0.438557
Zinc finger MYND domain-containing protein 19	ZMYND19	Q96E35	8.7295e-05	0.450371
YLP motif-containing protein 1	YLPM1	P49750	8.8897e-05	0.443576
Pericentriolar material 1 protein	PCM1	Q15154	8.9034e-05	0.449464
TBCC domain-containing protein 1	TBCCD1	Q9NVR7	8.9461e-05	0.439979
TNFAIP3-interacting protein 1	TNIP1	Q15025	8.9492e-05	-0.439815
Antileukoproteinase	SLPI	P03973	8.9701e-05	-0.461156
Oviduct-specific glycoprotein	OVGP1	Q12889	8.9713e-05	0.447074
Transcription regulator protein BACH2	BACH2	Q9BYV9	8.9809e-05	0.453409
Protein timeless homolog	TIMELESS	Q9UNS1	8.9982e-05	0.442472
E3 ubiquitin-protein ligase RLIM	RLIM	Q9NVW2	9.0089e-05	-0.449645
Cell cycle checkpoint protein RAD17	RAD17	O75943	9.0146e-05	0.447024
Butyrophilin-like protein 8	BTNL8	Q6UX41	9.0391e-05	-0.445451
PC4 and SFRS1-interacting protein	PSIP1	O75475	9.0689e-05	0.440836
Oxysterol-binding protein-related protein 3	OSBPL3	Q9H4L5	9.094e-05	0.442704
Transmembrane protein 91	TMEM91	Q6ZNR0	9.1598e-05	-0.441077
OCIA domain-containing protein 2	OCIAD2	Q56VL3	9.1979e-05	0.441083
5'-nucleotidase domain-containing protein 1	NT5DC1	Q5TFE4	9.2192e-05	0.441264
Transcription termination factor 3, mitochondrial	MTERF3	Q96E29	9.3154e-05	0.444778
E3 ubiquitin-protein ligase TRIM32	TRIM32	Q13049	9.3187e-05	0.449222
Thromboxane-A synthase	TBXAS1	P24557	9.3265e-05	-0.437054
Interleukin-10 receptor subunit alpha	IL10RA	Q13651	9.3439e-05	0.438369
BLOC-1-related complex subunit 8	BORCS8	Q96FH0	9.3485e-05	-0.43657
Lysophosphatidic acid receptor 5	LPAR5	Q9H1C0	9.3488e-05	0.447603
D-beta-hydroxybutyrate dehydrogenase, mitochondrial	BDH1	Q02338	9.3648e-05	0.443237
Dachshund homolog 1	DACH1	Q9UI36	9.3838e-05	-0.456278
Uncharacterized protein KIAA0355	KIAA0355	O15063	9.3842e-05	0.453098
Zinc finger protein 621	ZNF621	Q6ZSS3	9.411e-05	0.43967
PHD finger protein 14	PHF14	O94880	9.4197e-05	0.441522
Leukocyte immunoglobulin-like receptor subfamily A member 2	LILRA2	Q8N149	9.434e-05	-0.436559
E3 ubiquitin-protein ligase MARCH7	MARCH7	Q9H992	9.448e-05	-0.446312
LIM domain only protein 7	LMO7	Q8WWI1	9.4636e-05	0.440439
Zinc finger MYM-type protein 3	ZMYM3	Q14202	9.4658e-05	0.44482
WD repeat and coiled-coil-containing protein	WDCP	Q9H6R7	9.4699e-05	0.440115
2-5A-dependent ribonuclease	RNASEL	Q05823	9.4825e-05	-0.437138
Succinate dehydrogenase assembly factor 4, mitochondrial	SDHAF4	Q5VUM1	9.488e-05	0.437996
Oxidative stress-induced growth inhibitor 2	OSGIN2	Q9Y236	9.5382e-05	-0.440718
Serine/threonine-protein kinase ATR	ATR	Q13535	9.5857e-05	0.439963
Zinc finger and BTB domain-containing protein 40	ZBTB40	Q9NUA8	9.6231e-05	0.43662
Methyltransferase-like protein 7B	METTL7B	Q6UX53	9.6265e-05	-0.473291
ADP-ribosylation factor-like protein 10	ARL10	Q8N8L6	9.683e-05	0.449172
Immunoglobulin superfamily member 6	IGSF6	O95976	9.7275e-05	-0.435462
Zinc finger protein 30 homolog	ZFP30	Q9Y2G7	9.7349e-05	0.445072
Polynucleotide 5'-hydroxyl-kinase NOL9	NOL9	Q5SY16	9.7827e-05	0.435369
Zinc finger protein 121	ZNF121	P58317	9.8615e-05	0.437277
E1A-binding protein p400	EP400	Q96L91	9.8631e-05	0.44609
Probable aminopeptidase NPEPL1	NPEPL1	Q8NDH3	9.8789e-05	-0.435063
Zinc finger and BTB domain-containing protein 47	ZBTB47	Q9UFB7	9.8878e-05	-0.434946
Coiled-coil domain-containing protein 84	CCDC84	Q86UT8	9.9548e-05	0.435292
High affinity immunoglobulin gamma Fc receptor I	FCGR1A	P12314	9.9592e-05	-0.437908
Sterile alpha and TIR motif-containing protein 1	SARM1	Q6SZW1	9.9765e-05	0.436142
F-actin-uncapping protein LRRC16A	CARMIL1	Q5VZK9	0.00010017	0.434957
F-box only protein 21	FBXO21	O94952	0.00010071	0.440321
Proteinase-activated receptor 2	F2RL1	P55085	0.00010124	-0.440789
1-acyl-sn-glycerol-3-phosphate acyltransferase beta	AGPAT2	O15120	0.00010138	-0.434148
Proline-rich protein 13	PRR13	Q9NZ81	0.00010204	-0.43404
Peptidyl-prolyl cis-trans isomerase FKBP3	FKBP3	Q00688	0.00010222	0.437317
FAST kinase domain-containing protein 1, mitochondrial	FASTKD1	Q53R41	0.00010266	0.43932
RAD50-interacting protein 1	RINT1	Q6NUQ1	0.00010291	0.438688
Tyrosine-protein kinase ABL1	ABL1	P00519	0.00010311	0.434774
X-linked retinitis pigmentosa GTPase regulator	RPGR	Q92834	0.00010327	-0.447777
Nucleobindin-2	NUCB2	P80303	0.00010349	0.445073
IQ domain-containing protein E	IQCE	Q6IPM2	0.00010389	-0.445691
15-hydroxyprostaglandin dehydrogenase [NAD	HPGD	P15428	0.00010464	-0.500889
Uncharacterized protein KIAA0825	KIAA0825	Q8IV33	0.00010466	-0.442925
Zinc finger CCHC domain-containing protein 18	ZCCHC18	P0CG32	0.00010521	0.447277
Perilipin-4	PLIN4	Q96Q06	0.00010572	-0.445812
Oxoeicosanoid receptor 1	OXER1	Q8TDS5	0.00010657	-0.432715
Lysine-specific demethylase 6B	KDM6B	O15054	0.00010679	-0.432732
G-protein coupled receptor-associated sorting protein 1	GPRASP1	Q5JY77	0.0001068	0.442238
Calpain-2 catalytic subunit	CAPN2	P17655	0.00010728	0.432878
Zinc finger protein 251	ZNF251	Q9BRH9	0.00010774	0.443483
ETS-related transcription factor Elf-4	ELF4	Q99607	0.00010819	-0.432288
Chloride intracellular channel protein 1	CLIC1	O00299	0.0001082	-0.43271
Phosphoinositide 3-kinase adapter protein 1	PIK3AP1	Q6ZUJ8	0.00010831	-0.43529
tRNA-dihydrouridine	DUS4L	O95620	0.00010857	0.441408
C-Jun-amino-terminal kinase-interacting protein 4	SPAG9	O60271	0.00010894	-0.437905
Excitatory amino acid transporter 1	SLC1A3	P43003	0.00010919	-0.477919
Importin subunit alpha-6	KPNA5	O15131	0.00010925	0.440828
CD2-associated protein	CD2AP	Q9Y5K6	0.00010949	0.440624
Sperm flagellar protein 2	SPEF2	Q9C093	0.00010993	0.434224
COX assembly mitochondrial protein 2 homolog	CMC2	Q9NRP2	0.00010995	0.434813
Acetyl-CoA carboxylase 2	ACACB	O00763	0.00011012	0.439735
Transcription factor SPT20 homolog	SUPT20H	Q8NEM7	0.00011063	-0.440706
Tumor necrosis factor receptor superfamily member 9	TNFRSF9	Q07011	0.00011082	-0.436229
Endothelin receptor type B	EDNRB	P24530	0.00011084	-0.498485
Putative peripheral benzodiazepine receptor-related protein; Translocator protein	TSPO	B1AH88; P30536	0.0001109	-0.436527
Cytochrome P450 2U1	CYP2U1	Q7Z449	0.00011108	0.438137
Interleukin-24	IL24	Q13007	0.00011119	0.436946
GON-4-like protein	GON4L	Q3T8J9	0.00011125	0.436515
Extended synaptotagmin-2	ESYT2	A0FGR8	0.00011128	0.43511
Nuclear fragile X mental retardation-interacting protein 1	NUFIP1	Q9UHK0	0.00011135	0.436508
Cell division cycle protein 16 homolog	CDC16	Q13042	0.00011142	0.432551
Sperm-associated antigen 16 protein	SPAG16	Q8N0X2	0.00011202	0.4415
Torsin-3A	TOR3A	Q9H497	0.00011275	0.431811
PiggyBac transposable element-derived protein 1	PGBD1	Q96JS3	0.00011321	0.441997
S-adenosylmethionine mitochondrial carrier protein	SLC25A26	Q70HW3	0.00011372	0.432745
Aspartate aminotransferase, mitochondrial	GOT2	P00505	0.00011376	0.430814
Glutamate-rich WD repeat-containing protein 1	GRWD1	Q9BQ67	0.0001144	0.432609
B9 domain-containing protein 2	B9D2	Q9BPU9	0.00011469	-0.437265
Protein Daple	CCDC88C	Q9P219	0.00011513	0.43912
Cell division cycle-associated protein 4	CDCA4	Q9BXL8	0.00011534	0.438939
Transmembrane and coiled-coil domain-containing protein 3	TMCO3	Q6UWJ1	0.00011569	-0.431015
Tigger transposable element-derived protein 6	TIGD6	Q17RP2	0.00011608	0.454899
Death domain-containing protein CRADD	CRADD	P78560	0.00011718	-0.438381
Histone H2A type 1	HIST1H2AG	P0C0S8	0.00011723	-0.429947
S-adenosylmethionine synthase isoform type-2	MAT2A	P31153	0.00011764	0.433211
Coiled-coil domain-containing protein 91	CCDC91	Q7Z6B0	0.00011777	0.432087
Protein kinase C eta type	PRKCH	P24723	0.00011807	0.440757
Bcl-2-interacting killer	BIK	Q13323	0.0001182	-0.462066
Nucleolar protein 14	NOP14	P78316	0.00011886	0.43083
N-terminal EF-hand calcium-binding protein 1	NECAB1	Q8N987	0.00011888	-0.500626
Centrosomal protein of 70 kDa	CEP70	Q8NHQ1	0.00011922	0.442905
Calcium/calmodulin-dependent protein kinase type II subunit beta	CAMK2B	Q13554	0.00011935	-0.429361
C-C chemokine receptor type 7	CCR7	P32248	0.00011943	0.429786
Olfactory receptor 2A4	OR2A4	O95047	0.00012011	0.434642
GRB2-associated-binding protein 1	GAB1	Q13480	0.0001206	-0.433569
Intraflagellar transport protein 74 homolog	IFT74	Q96LB3	0.00012076	0.435037
General transcription factor 3C polypeptide 3	GTF3C3	Q9Y5Q9	0.00012105	0.437583
Protein FAM200B	FAM200B	P0CF97	0.00012121	-0.429208
GATOR complex protein MIOS	MIOS	Q9NXC5	0.00012203	0.429354
Stromal cell-derived factor 1	CXCL12	P48061	0.00012205	-0.431896
Centrosomal protein of 104 kDa	CEP104	O60308	0.00012259	0.429587
Unconventional myosin-X	MYO10	Q9HD67	0.00012278	-0.463715
Golgi-associated plant pathogenesis-related protein 1	GLIPR2	Q9H4G4	0.0001231	-0.433059
Succinate--CoA ligase [GDP-forming] subunit beta, mitochondrial	SUCLG2	Q96I99	0.00012314	0.429538
NAD kinase 2, mitochondrial	NADK2	Q4G0N4	0.0001235	0.430467
Prokineticin receptor 2	PROKR2	Q8NFJ6	0.00012361	-0.429617
Activin receptor type-2B	ACVR2B	Q13705	0.0001239	0.441017
Semaphorin-6B	SEMA6B	Q9H3T3	0.00012393	-0.429201
Ras guanyl-releasing protein 3	RASGRP3	Q8IV61	0.00012419	0.449516
ZZ-type zinc finger-containing protein 3	ZZZ3	Q8IYH5	0.00012526	0.430672
1-acyl-sn-glycerol-3-phosphate acyltransferase epsilon	AGPAT5	Q9NUQ2	0.00012543	0.430807
Transcription factor EB	TFEB	P19484	0.00012586	-0.428002
Transmembrane protein 201	TMEM201	Q5SNT2	0.00012607	0.445903
Serine/threonine-protein kinase 17B	STK17B	O94768	0.00012613	-0.430326
Zinc finger protein Gfi-1	GFI1	Q99684	0.00012653	0.457262
Protein FRA10AC1	FRA10AC1	Q70Z53	0.00012654	0.434132
Methyltransferase-like protein 17, mitochondrial	METTL17	Q9H7H0	0.00012658	0.433894
ORM1-like protein 3	ORMDL3	Q8N138	0.00012662	0.430713
EH domain-binding protein 1	EHBP1	Q8NDI1	0.00012698	0.433391
Phosphoglucomutase-2	PGM2	Q96G03	0.00012769	-0.441495
Discoidin, CUB and LCCL domain-containing protein 1	DCBLD1	Q8N8Z6	0.00012843	0.429632
TP53-regulated inhibitor of apoptosis 1	TRIAP1	O43715	0.00012898	0.428892
Threonine synthase-like 1	THNSL1	Q8IYQ7	0.00012909	0.432481
Lysine-specific demethylase 4B	KDM4B	O94953	0.00012923	-0.428636
StAR-related lipid transfer protein 7, mitochondrial	STARD7	Q9NQZ5	0.00012927	0.428422
Tetratricopeptide repeat protein 39A	TTC39A	Q5SRH9	0.00012942	-0.426946
Metallo-beta-lactamase domain-containing protein 2	MBLAC2	Q68D91	0.00013011	0.435191
Transcription factor IIIA	GTF3A	Q92664	0.00013039	0.428007
Very-long-chain	HACD4	Q5VWC8	0.00013133	-0.426943
HCLS1-binding protein 3	HS1BP3	Q53T59	0.0001315	-0.428206
Origin recognition complex subunit 5	ORC5	O43913	0.00013209	0.431233
Major facilitator superfamily domain-containing protein 4A	MFSD4A	Q8N468	0.00013216	0.426928
Natural cytotoxicity triggering receptor 3 ligand 1	NCR3LG1	Q68D85	0.00013233	0.428384
Transcription initiation protein SPT3 homolog	SUPT3H	O75486	0.00013258	0.442763
Zinc finger and SCAN domain-containing protein 12	ZSCAN12	O43309	0.00013305	0.434263
Phosphatidylserine lipase ABHD16A	ABHD16A	O95870	0.00013337	-0.427462
Dipeptidyl peptidase 4	DPP4	P27487	0.0001336	0.426502
Transcription initiation factor TFIID subunit 11	TAF11	Q15544	0.00013377	0.426479
Multidrug resistance-associated protein 1	ABCC1	P33527	0.00013395	0.429289
Phosphatidylinositol 3,4,5-trisphosphate-dependent Rac exchanger 1 protein	PREX1	Q8TCU6	0.00013436	-0.427913
Diacylglycerol kinase iota	DGKI	O75912	0.00013528	-0.437715
T-lymphoma invasion and metastasis-inducing protein 1	TIAM1	Q13009	0.00013564	0.431335
Etoposide-induced protein 2.4 homolog	EI24	O14681	0.00013591	0.426212
A-kinase anchor protein 2	AKAP2	Q9Y2D5	0.00013608	0.430646
Procollagen-lysine,2-oxoglutarate 5-dioxygenase 1	PLOD1	Q02809	0.00013622	-0.425555
SLAM family member 6	SLAMF6	Q96DU3	0.00013626	0.435073
MOB kinase activator 3A	MOB3A	Q96BX8	0.00013651	-0.426845
Cytotoxic T-lymphocyte protein 4	CTLA4	P16410	0.00013695	0.432285
Taste receptor type 2 member 39	TAS2R39	P59534	0.00013721	-0.453427
Deoxyuridine 5'-triphosphate nucleotidohydrolase, mitochondrial	DUT	P33316	0.00013727	0.44247
Arf-GAP with Rho-GAP domain, ANK repeat and PH domain-containing protein 1	ARAP1	Q96P48	0.00013783	-0.425816
CDK2-associated and cullin domain-containing protein 1	CACUL1	Q86Y37	0.00013788	-0.430494
Nuclear pore complex-interacting protein family member A1	NPIPA1	Q9UND3	0.00013885	0.424976
Peroxisomal membrane protein PMP34	SLC25A17	O43808	0.00013885	0.448498
G-protein coupled receptor 37-like 1	GPR37L1	O60883	0.00013886	-0.427222
Desmocollin-1	DSC1	Q08554	0.00013937	0.430374
Arf-GAP with coiled-coil, ANK repeat and PH domain-containing protein 1	ACAP1	Q15027	0.00013957	-0.438285
Guanine nucleotide exchange factor DBS	MCF2L	O15068	0.00013976	0.426733
Cytochrome P450 4V2	CYP4V2	Q6ZWL3	0.00014023	0.435545
BRCA1-A complex subunit RAP80	UIMC1	Q96RL1	0.00014036	-0.424673
Prostatic acid phosphatase	ACPP	P15309	0.00014069	-0.427788
U7 snRNA-associated Sm-like protein LSm11	LSM11	P83369	0.00014099	0.437576
Carbohydrate sulfotransferase 14	CHST14	Q8NCH0	0.0001415	0.425572
DDB1- and CUL4-associated factor 4-like protein 1	DCAF4L1	Q3SXM0	0.00014151	-0.444369
3 beta-hydroxysteroid dehydrogenase type 7	HSD3B7	Q9H2F3	0.00014194	-0.464537
RalBP1-associated Eps domain-containing protein 1	REPS1	Q96D71	0.00014236	0.424475
Carbohydrate sulfotransferase 12	CHST12	Q9NRB3	0.00014265	0.431684
Sarcolipin	SLN	O00631	0.00014266	-0.436663
Immediate early response 3-interacting protein 1	IER3IP1	Q9Y5U9	0.00014291	0.425222
Zinc finger and BTB domain-containing protein 10	ZBTB10	Q96DT7	0.00014321	0.43735
Carboxypeptidase D	CPD	O75976	0.00014368	-0.434219
Coiled-coil domain-containing protein 43	CCDC43	Q96MW1	0.0001439	0.423784
Metaxin-3	MTX3	Q5HYI7	0.0001439	0.43254
Coiled-coil domain-containing protein 134	CCDC134	Q9H6E4	0.00014429	0.429379
F-box/LRR-repeat protein 14	FBXL14	Q8N1E6	0.00014429	0.42988
Alpha-1,3-mannosyl-glycoprotein 4-beta-N-acetylglucosaminyltransferase A	MGAT4A	Q9UM21	0.00014488	0.437407
Peroxisome assembly protein 26	PEX26	Q7Z412	0.000145	0.42377
Ras-related protein Rab-7a	RAB7A	P51149	0.00014532	-0.424312
Zinc finger protein 253	ZNF253	O75346	0.00014533	0.426817
Membrane progestin receptor alpha	PAQR7	Q86WK9	0.0001459	0.423519
CD97 antigen	CD97	P48960	0.00014605	-0.424102
Serine/threonine/tyrosine-interacting protein	STYX	Q8WUJ0	0.00014654	0.428857
Zinc finger protein 519	ZNF519	Q8TB69	0.00014848	0.439561
Solute carrier family 22 member 15	SLC22A15	Q8IZD6	0.00014937	-0.423256
C-C motif chemokine 28	CCL28	Q9NRJ3	0.00015022	0.424299
Caspase-4	CASP4	P49662	0.00015139	-0.425395
Methylmalonic aciduria and homocystinuria type D protein, mitochondrial	MMADHC	Q9H3L0	0.00015164	-0.423557
Zinc finger protein 599	ZNF599	Q96NL3	0.00015195	0.437913
Interferon alpha/beta receptor 2	IFNAR2	P48551	0.00015384	-0.421764
Periphilin-1	PPHLN1	Q8NEY8	0.00015394	0.422788
B-cell lymphoma/leukemia 10	BCL10	O95999	0.00015464	-0.425357
Torsin-1A-interacting protein 2, isoform IFRG15; Torsin-1A-interacting protein 2	TOR1AIP2	Q9H496; Q8NFQ8	0.00015537	-0.425265
Potassium voltage-gated channel subfamily E regulatory beta subunit 5	KCNE5	Q9UJ90	0.00015569	-0.462126
Synaptojanin-2	SYNJ2	O15056	0.00015586	0.421844
Vacuolar protein sorting-associated protein 37B	VPS37B	Q9H9H4	0.00015687	-0.422005
Zinc finger protein 234	ZNF234	Q14588	0.00015708	0.424347
Zinc finger BED domain-containing protein 3	ZBED3	Q96IU2	0.00015795	0.444103
Pre-B-cell leukemia transcription factor-interacting protein 1	PBXIP1	Q96AQ6	0.00015802	0.420996
Probable dimethyladenosine transferase	DIMT1	Q9UNQ2	0.00015908	0.425141
NEDD8-activating enzyme E1 regulatory subunit	NAE1	Q13564	0.00015925	0.429489
Long-chain-fatty-acid--CoA ligase 5	ACSL5	Q9ULC5	0.0001594	0.421053
Apoptosis-resistant E3 ubiquitin protein ligase 1	AREL1	O15033	0.00015947	-0.424817
Histone H2B type 1-D	HIST1H2BD	P58876	0.00016014	-0.420524
Kelch domain-containing protein 1	KLHDC1	Q8N7A1	0.00016059	0.424293
Nuclear pore complex protein Nup155	NUP155	O75694	0.00016269	0.427486
Probable phospholipid-transporting ATPase IF	ATP11B	Q9Y2G3	0.00016301	-0.433788
Kinesin-like protein KIF13A	KIF13A	Q9H1H9	0.00016359	-0.420115
Adenomatous polyposis coli protein	APC	P25054	0.00016396	-0.420474
Cerebral cavernous malformations 2 protein	CCM2	Q9BSQ5	0.00016415	-0.41986
Protein-glutamine gamma-glutamyltransferase E	TGM3	Q08188	0.00016419	-0.450914
Nucleolar protein 58	NOP58	Q9Y2X3	0.00016477	0.422596
Zinc finger protein 554	ZNF554	Q86TJ5	0.00016482	0.421994
Protein O-glucosyltransferase 1	POGLUT1	Q8NBL1	0.00016632	0.424813
Thioredoxin-related transmembrane protein 4	TMX4	Q9H1E5	0.00016677	-0.419402
Caspase-9	CASP9	P55211	0.00016699	-0.42104
Zinc finger protein 500	ZNF500	O60304	0.00016705	0.419571
Deoxynucleotidyltransferase terminal-interacting protein 1	DNTTIP1	Q9H147	0.00016762	-0.422562
Lysosomal acid glucosylceramidase	GBA	P04062	0.00016834	-0.425305
Citramalyl-CoA lyase, mitochondrial	CLYBL	Q8N0X4	0.00016873	0.419913
G-rich sequence factor 1	GRSF1	Q12849	0.0001696	0.420062
Ornithine aminotransferase, mitochondrial	OAT	P04181	0.00016963	-0.424061
GATOR complex protein WDR59	WDR59	Q6PJI9	0.00017001	0.421195
Exocyst complex component 2	EXOC2	Q96KP1	0.0001706	0.424289
Protein FAM90A1	FAM90A1	Q86YD7	0.00017147	-0.422592
DBIRD complex subunit ZNF326	ZNF326	Q5BKZ1	0.00017159	0.418787
Rho-related GTP-binding protein RhoU	RHOU	Q7L0Q8	0.00017302	-0.44247
Sodium- and chloride-dependent taurine transporter	SLC6A6	P31641	0.00017468	-0.418281
Carcinoembryonic antigen-related cell adhesion molecule 8	CEACAM8	P31997	0.00017521	0.463596
Anaphase-promoting complex subunit 10	ANAPC10	Q9UM13	0.00017785	0.421302
Histone H2A type 1-D	HIST1H2AD	P20671	0.00017924	-0.417337
Nuclear prelamin A recognition factor	NARF	Q9UHQ1	0.00017933	-0.428662
Kazrin	KAZN	Q674X7	0.00017937	-0.430995
Solute carrier family 15 member 3	SLC15A3	Q8IY34	0.0001794	-0.421254
Haloacid dehalogenase-like hydrolase domain-containing protein 2	HDHD2	Q9H0R4	0.00018029	0.418775
Chromodomain-helicase-DNA-binding protein 6	CHD6	Q8TD26	0.00018031	0.425042
Protein FAM177A1	FAM177A1	Q8N128	0.00018054	-0.422201
Armadillo repeat-containing protein 4	ARMC4	Q5T2S8	0.00018069	-0.422675
tRNA methyltransferase 10 homolog B	TRMT10B	Q6PF06	0.00018079	0.417837
Tetraspanin-18	TSPAN18	Q96SJ8	0.00018103	0.417469
Endonuclease 8-like 2	NEIL2	Q969S2	0.00018153	0.431613
2-hydroxyacyl-CoA lyase 1	HACL1	Q9UJ83	0.00018192	0.420413
Platelet endothelial cell adhesion molecule	PECAM1	P16284	0.0001823	-0.416613
Protein S100-A2	S100A2	P29034	0.00018348	-0.416503
Nucleoside diphosphate-linked moiety X motif 19	NUDT19	A8MXV4	0.0001836	0.417354
Cytochrome c oxidase assembly protein COX18, mitochondrial	COX18	Q8N8Q8	0.00018398	0.422831
Lanosterol synthase	LSS	P48449	0.00018399	0.425583
V-type proton ATPase subunit B, brain isoform	ATP6V1B2	P21281	0.00018463	-0.416846
DNA replication licensing factor MCM3	MCM3	P25205	0.00018535	0.417708
GA-binding protein subunit beta-2	GABPB2	Q8TAK5	0.00018585	0.43015
Probable ATP-dependent RNA helicase DDX60-like	DDX60L	Q5H9U9	0.00018587	-0.416623
Dehydrogenase/reductase SDR family member 7	DHRS7	Q9Y394	0.00018663	-0.417233
Signal peptidase complex catalytic subunit SEC11C	SEC11C	Q9BY50	0.00018664	0.416455
Small nuclear ribonucleoprotein F	SNRPF	P62306	0.00018677	0.415934
Microcephalin	MCPH1	Q8NEM0	0.00018788	0.416134
ATP-binding cassette sub-family B member 7, mitochondrial	ABCB7	O75027	0.00018803	0.415782
Pogo transposable element with KRAB domain	POGK	Q9P215	0.00018881	0.417653
Phosphatidylinositol 4-phosphate 3-kinase C2 domain-containing subunit beta	PIK3C2B	O00750	0.00018893	0.421341
Polyhomeotic-like protein 2	PHC2	Q8IXK0	0.00018946	-0.415956
Kelch domain-containing protein 2	KLHDC2	Q9Y2U9	0.00019004	0.416369
Zinc finger protein 638	ZNF638	Q14966	0.00019015	0.417799
Sodium channel protein type 1 subunit alpha	SCN1A	P35498	0.00019061	-0.416721
Vascular non-inflammatory molecule 3	VNN3	Q9NY84	0.00019149	-0.417399
Protein sprouty homolog 3	SPRY3	O43610	0.00019207	-0.433765
Transmembrane protein 200B	TMEM200B	Q69YZ2	0.00019261	0.416967
Retrotransposon Gag-like protein 6	RTL6	Q6ICC9	0.00019288	0.420773
Regulatory factor X-associated protein	RFXAP	O00287	0.00019368	0.423812
Polyadenylate-binding protein 3	PABPC3	Q9H361	0.00019396	0.417854
Post-GPI attachment to proteins factor 2	PGAP2	Q9UHJ9	0.00019429	-0.423343
Endoplasmic reticulum aminopeptidase 2	ERAP2	Q6P179	0.00019469	0.416739
Spermatid perinuclear RNA-binding protein	STRBP	Q96SI9	0.00019475	0.421202
Fibronectin type III domain-containing protein 7	FNDC7	Q5VTL7	0.00019476	-0.415775
Chromatin-remodeling ATPase INO80	INO80	Q9ULG1	0.00019489	0.424073
Wiskott-Aldrich syndrome protein	WAS	P42768	0.00019521	-0.415411
CMT1A duplicated region transcript 4 protein	CDRT4	Q8N9R6	0.00019579	0.416507
Major facilitator superfamily domain-containing protein 8	MFSD8	Q8NHS3	0.00019594	0.41764
Small subunit processome component 20 homolog	UTP20	O75691	0.00019669	0.41456
Transmembrane protein 101	TMEM101	Q96IK0	0.00019841	0.414583
UNC5C-like protein	UNC5CL	Q8IV45	0.00019899	0.422617
Anaphase-promoting complex subunit 4	ANAPC4	Q9UJX5	0.00020016	0.417286
Probable ATP-dependent RNA helicase DHX35	DHX35	Q9H5Z1	0.00020043	0.42421
Serpin B9	SERPINB9	P50453	0.00020063	0.415925
Interferon regulatory factor 2	IRF2	P14316	0.00020141	-0.413801
Uncharacterized protein C9orf152	C9orf152	Q5JTZ5	0.00020177	-0.463543
Arf-GAP with GTPase, ANK repeat and PH domain-containing protein 6	AGAP6	Q5VW22	0.00020189	0.414911
Transcriptional enhancer factor TEF-5	TEAD3	Q99594	0.00020204	-0.428363
Glomulin	GLMN	Q92990	0.00020357	0.429146
Signal transducer and activator of transcription 4	STAT4	Q14765	0.00020439	0.415585
Tumor necrosis factor ligand superfamily member 14	TNFSF14	O43557	0.00020493	-0.42008
Heterogeneous nuclear ribonucleoprotein H	HNRNPH1	P31943	0.0002058	0.415375
Ubiquitin carboxyl-terminal hydrolase 40	USP40	Q9NVE5	0.00020621	0.415793
Zinc finger protein 608	ZNF608	Q9ULD9	0.00020636	-0.45359
Checkpoint protein HUS1B	HUS1B	Q8NHY5	0.0002068	-0.413693
Heat shock 70 kDa protein 1A	HSPA1A	P0DMV8	0.00020714	-0.413755
Ribosome maturation protein SBDS	SBDS	Q9Y3A5	0.00020727	0.416935
Syntaxin-binding protein 2	STXBP2	Q15833	0.00020778	-0.427624
Post-GPI attachment to proteins factor 6	TMEM8A	Q9HCN3	0.00020797	-0.425963
Protein LRATD2	LRATD2	Q96KN1	0.00020844	0.426414
BCL-6 corepressor-like protein 1	BCORL1	Q5H9F3	0.00020849	-0.429338
Myelin protein zero-like protein 2	MPZL2	O60487	0.00020988	-0.428634
Eukaryotic translation initiation factor 3 subunit E	EIF3E	P60228	0.00020998	0.413151
Semaphorin-4F	SEMA4F	O95754	0.00021009	0.423202
ARF GTPase-activating protein GIT1	GIT1	Q9Y2X7	0.00021026	0.417956
Cytosolic carboxypeptidase 1	AGTPBP1	Q9UPW5	0.00021035	-0.429319
Tumor necrosis factor receptor superfamily member 1B	TNFRSF1B	P20333	0.00021194	-0.412319
Protein 4.1	EPB41	P11171	0.00021217	0.412941
Protein patched homolog 1	PTCH1	Q13635	0.0002124	0.424667
Exocyst complex component 6B	EXOC6B	Q9Y2D4	0.00021332	0.417798
T-cell surface glycoprotein CD5	CD5	P06127	0.00021446	0.417419
Protein FAM131A	FAM131A	Q6UXB0	0.000215	-0.411866
Calcium/calmodulin-dependent protein kinase kinase 1	CAMKK1	Q8N5S9	0.00021514	-0.411826
Rho GTPase-activating protein 17	ARHGAP17	Q68EM7	0.00021645	0.413796
Protein KTI12 homolog	KTI12	Q96EK9	0.00021656	0.412468
Serum response factor-binding protein 1	SRFBP1	Q8NEF9	0.00021762	0.412286
Hydroxyacyl-coenzyme A dehydrogenase, mitochondrial	HADH	Q16836	0.00021848	0.416754
Acidic leucine-rich nuclear phosphoprotein 32 family member E	ANP32E	Q9BTT0	0.00022037	0.412272
Secretory carrier-associated membrane protein 3	SCAMP3	O14828	0.00022072	0.410966
Phosphatidate cytidylyltransferase 2	CDS2	O95674	0.0002221	-0.413481
H2.0-like homeobox protein	HLX	Q14774	0.00022232	-0.427667
Long-chain-fatty-acid--CoA ligase 6	ACSL6	Q9UKU0	0.00022272	0.413799
Protein MIS12 homolog	MIS12	Q9H081	0.00022345	0.412751
Cytoplasmic dynein 1 light intermediate chain 1	DYNC1LI1	Q9Y6G9	0.00022412	-0.410837
Acetyl-coenzyme A synthetase, cytoplasmic	ACSS2	Q9NR19	0.00022423	-0.410319
Developmental pluripotency-associated protein 2	DPPA2	Q7Z7J5	0.00022564	-0.412061
Ribosome biogenesis regulatory protein homolog	RRS1	Q15050	0.0002265	0.410651
Cbp/p300-interacting transactivator 2	CITED2	Q99967	0.00022681	0.41308
Splicing factor, proline- and glutamine-rich	SFPQ	P23246	0.00022707	0.415689
Probable E3 ubiquitin-protein ligase DTX2	DTX2	Q86UW9	0.00022757	-0.414726
Nucleoporin p54	NUP54	Q7Z3B4	0.00022887	0.415108
Syntaxin-11	STX11	O75558	0.00022913	-0.410752
Complement component C1q receptor	CD93	Q9NPY3	0.00022996	-0.409656
EMILIN-2	EMILIN2	Q9BXX0	0.00023054	-0.414793
Ribosome-recycling factor, mitochondrial	MRRF	Q96E11	0.00023124	0.40961
Protein dispatched homolog 1	DISP1	Q96F81	0.00023129	0.409975
Tight junction protein ZO-3	TJP3	O95049	0.00023164	0.409415
N-lysine methyltransferase SMYD2	SMYD2	Q9NRG4	0.00023194	0.411601
Phosphatidylinositol transfer protein alpha isoform	PITPNA	Q00169	0.00023261	-0.419773
Tetratricopeptide repeat protein 37	TTC37	Q6PGP7	0.00023279	0.41273
Inositol polyphosphate-5-phosphatase A	INPP5A	Q14642	0.00023286	-0.409382
VPS35 endosomal protein sorting factor-like	VPS35L	Q7Z3J2	0.00023392	0.409329
Lipoyltransferase 1, mitochondrial	LIPT1	Q9Y234	0.00023412	0.412412
Zinc finger protein 223	ZNF223	Q9UK11	0.00023421	0.409525
Osteoclast-stimulating factor 1	OSTF1	Q92882	0.00023485	-0.409313
Putative uncharacterized protein encoded by LINC00528	LINC00528	Q8N1L1	0.00023498	-0.418323
Mitotic-spindle organizing protein 2A	MZT2A	Q6P582	0.00023534	0.413978
Jhy protein homolog	JHY	Q6NUN7	0.00023543	0.413761
N-alpha-acetyltransferase 40	NAA40	Q86UY6	0.00023584	0.423949
ATP-binding cassette sub-family D member 2	ABCD2	Q9UBJ2	0.00023603	0.428546
Zinc finger protein 792	ZNF792	Q3KQV3	0.00023732	0.413931
NF-kappa-B inhibitor alpha	NFKBIA	P25963	0.00023876	-0.411622
Probable tRNA N6-adenosine threonylcarbamoyltransferase, mitochondrial	OSGEPL1	Q9H4B0	0.00024013	0.412311
Oxysterol-binding protein-related protein 9	OSBPL9	Q96SU4	0.00024032	-0.408328
Poly [ADP-ribose] polymerase 1	PARP1	P09874	0.00024062	0.41462
Phylloquinone omega-hydroxylase CYP4F2	CYP4F2	P78329	0.00024121	-0.413137
Fanconi anemia group E protein	FANCE	Q9HB96	0.00024129	0.420597
Uncharacterized protein C5orf34	C5orf34	Q96MH7	0.0002419	0.413386
Sodium/calcium exchanger 1	SLC8A1	P32418	0.00024326	-0.416821
Oxidoreductase HTATIP2	HTATIP2	Q9BUP3	0.00024346	-0.408098
E3 ubiquitin-protein ligase Praja-2	PJA2	O43164	0.00024404	-0.414628
Probable E3 ubiquitin-protein ligase IRF2BPL	IRF2BPL	Q9H1B7	0.0002448	-0.412335
Ubiquitin-conjugating enzyme E2 N	UBE2N	P61088	0.0002454	0.412933
Non-histone chromosomal protein HMG-17	HMGN2	P05204	0.00024556	0.412594
Beta-arrestin-2	ARRB2	P32121	0.00024559	-0.407667
Phosphatidylinositol-glycan biosynthesis class W protein	PIGW	Q7Z7B1	0.00024665	0.410021
Armadillo repeat-containing X-linked protein 2	ARMCX2	Q7L311	0.00024724	0.418667
Acidic leucine-rich nuclear phosphoprotein 32 family member B	ANP32B	Q92688	0.00024765	0.407571
Transcription cofactor vestigial-like protein 4	VGLL4	Q14135	0.0002499	0.412362
Apoptosis-stimulating of p53 protein 1	PPP1R13B	Q96KQ4	0.0002502	0.43208
Nuclear envelope integral membrane protein 2	NEMP2	A6NFY4	0.00025045	0.42393
Glucose-induced degradation protein 4 homolog	GID4	Q8IVV7	0.00025134	0.411845
N-alpha-acetyltransferase 80	NAA80	Q93015	0.00025153	0.417273
Arf-GAP domain and FG repeat-containing protein 2	AGFG2	O95081	0.00025391	0.419733
Protein SAAL1	SAAL1	Q96ER3	0.00025457	0.407988
Ubiquitin-like-conjugating enzyme ATG3	ATG3	Q9NT62	0.00025478	-0.407415
Inhibitor of nuclear factor kappa-B kinase subunit alpha	CHUK	O15111	0.00025531	-0.416074
RNA-binding protein 4B	RBM4B	Q9BQ04	0.00025704	0.415072
Tumor necrosis factor ligand superfamily member 10	TNFSF10	P50591	0.00025752	-0.412978
Isopentenyl-diphosphate delta-isomerase 2	IDI2	Q9BXS1	0.00025825	0.408477
Mixed lineage kinase domain-like protein	MLKL	Q8NB16	0.00025853	-0.405978
Jouberin	AHI1	Q8N157	0.00025904	0.414117
Diacylglycerol kinase epsilon	DGKE	P52429	0.00026139	0.407562
Glucosamine-6-phosphate isomerase 2	GNPDA2	Q8TDQ7	0.00026215	0.412398
Conserved oligomeric Golgi complex subunit 5	COG5	Q9UP83	0.00026228	-0.405566
Tandem C2 domains nuclear protein	TC2N	Q8N9U0	0.00026239	0.412044
Histone deacetylase 9	HDAC9	Q9UKV0	0.0002634	0.407294
60S ribosomal protein L27a	RPL27A	P46776	0.00026369	0.406209
Signal peptide peptidase-like 2A	SPPL2A	Q8TCT8	0.00026409	-0.406537
Lysophospholipase D GDPD3	GDPD3	Q7L5L3	0.00026456	-0.40643
Nuclear pore complex protein Nup88	NUP88	Q99567	0.000265	0.406976
Aspartate--tRNA ligase, cytoplasmic	DARS	P14868	0.00026536	0.405552
LIM and SH3 domain protein 1	LASP1	Q14847	0.0002655	-0.405959
Magnesium transporter MRS2 homolog, mitochondrial	MRS2	Q9HD23	0.00026614	0.406079
NADP-dependent oxidoreductase domain-containing protein 1	NOXRED1	Q6NXP6	0.00026626	-0.405215
MICOS complex subunit MIC27	APOOL	Q6UXV4	0.00026741	0.407474
E3 ubiquitin-protein ligase BRE1B	RNF40	O75150	0.00026845	-0.405217
Testis-specific Y-encoded-like protein 2	TSPYL2	Q9H2G4	0.00026859	0.410101
Ly6/PLAUR domain-containing protein 8	LYPD8	Q6UX82	0.00026898	-0.405593
Cell cycle control protein 50A	TMEM30A	Q9NV96	0.00026902	-0.412395
Myotilin	MYOT	Q9UBF9	0.00027102	0.420111
Protein Mpv17	MPV17	P39210	0.00027117	0.405249
Cleavage and polyadenylation specificity factor subunit 6	CPSF6	Q16630	0.00027137	0.40732
Cathepsin O	CTSO	P43234	0.00027175	0.406433
Choline-phosphate cytidylyltransferase A	PCYT1A	P49585	0.00027242	-0.412755
Disintegrin and metalloproteinase domain-containing protein 17	ADAM17	P78536	0.00027268	-0.407645
Short-chain dehydrogenase/reductase family 42E member 1	SDR42E1	Q8WUS8	0.00027313	0.415766
Zinc finger protein 76	ZNF76	P36508	0.00027378	0.404655
Exosome complex component RRP45	EXOSC9	Q06265	0.00027423	0.404334
Zinc finger CCCH domain-containing protein 14	ZC3H14	Q6PJT7	0.00027519	0.409861
Integrin beta-7	ITGB7	P26010	0.00027526	0.405444
Myristoylated alanine-rich C-kinase substrate	MARCKS	P29966	0.00027548	-0.404656
Mediator of RNA polymerase II transcription subunit 16	MED16	Q9Y2X0	0.00027668	-0.404943
ATPase inhibitor, mitochondrial	ATP5IF1	Q9UII2	0.00027697	0.40696
SLAM family member 5	CD84	Q9UIB8	0.00027698	0.412138
TATA box-binding protein-associated factor RNA polymerase I subunit C	TAF1C	Q15572	0.00027763	0.404299
Serine beta-lactamase-like protein LACTB, mitochondrial	LACTB	P83111	0.00027783	-0.403818
Putative uncharacterized protein PSMG3-AS1	PSMG3-AS1	Q96PY0	0.00027856	0.413954
Reticulon-4-interacting protein 1, mitochondrial	RTN4IP1	Q8WWV3	0.00027905	0.405859
PAS domain-containing serine/threonine-protein kinase	PASK	Q96RG2	0.0002794	0.408609
Motile sperm domain-containing protein 2	MOSPD2	Q8NHP6	0.00027981	-0.405855
Acyl-coenzyme A synthetase ACSM3, mitochondrial	ACSM3	Q53FZ2	0.00028138	0.40537
Type II inositol 1,4,5-trisphosphate 5-phosphatase	INPP5B	P32019	0.00028311	0.404368
Fanconi-associated nuclease 1	FAN1	Q9Y2M0	0.00028312	0.408372
Serine incorporator 5	SERINC5	Q86VE9	0.000285	0.407103
DNA repair protein complementing XP-A cells	XPA	P23025	0.00028516	0.40684
Calcium-binding mitochondrial carrier protein SCaMC-3	SLC25A23	Q9BV35	0.00028535	0.409462
Transmembrane protein 50B	TMEM50B	P56557	0.00028599	0.405189
Elongation factor G, mitochondrial	GFM1	Q96RP9	0.00028642	0.405493
Docking protein 4	DOK4	Q8TEW6	0.00028729	-0.406931
PITH domain-containing protein 1	PITHD1	Q9GZP4	0.00028833	0.403957
Legumain	LGMN	Q99538	0.00028845	0.405692
IQ calmodulin-binding motif-containing protein 1	IQCB1	Q15051	0.00028863	0.405944
CDK-activating kinase assembly factor MAT1	MNAT1	P51948	0.00028913	0.403737
Interleukin-1 receptor-associated kinase 3	IRAK3	Q9Y616	0.00028922	-0.408368
Arylsulfatase A	ARSA	P15289	0.00028924	-0.407088
UPF0686 protein C11orf1	C11orf1	Q9H5F2	0.00028944	0.417763
Ras-related protein Rab-31	RAB31	Q13636	0.00029097	-0.404795
Adenosine deaminase-like protein	ADAL	Q6DHV7	0.00029112	0.403918
Partner of Y14 and mago	PYM1	Q9BRP8	0.00029162	0.403818
Arf-GAP with GTPase, ANK repeat and PH domain-containing protein 11	AGAP11	Q8TF27	0.00029175	0.402331
DENN domain-containing protein 4C	DENND4C	Q5VZ89	0.00029285	0.402577
Post-GPI attachment to proteins factor 3	PGAP3	Q96FM1	0.00029339	0.407946
Eukaryotic translation initiation factor 2A	EIF2A	Q9BY44	0.00029455	0.402349
Serine/threonine-protein kinase PLK3	PLK3	Q9H4B4	0.00029489	-0.406553
Dynein light chain 1, axonemal	DNAL1	Q4LDG9	0.00029515	0.407681
A-kinase anchor protein 8	AKAP8	O43823	0.00029519	0.405143
Solute carrier family 35 member E2A	SLC35E2A	P0CK97	0.0002964	0.410643
Neuroblastoma breakpoint family member 20	NBPF20	P0DPF2	0.00029746	0.403515
Protein bicaudal D homolog 2	BICD2	Q8TD16	0.00029823	-0.401666
Eukaryotic peptide chain release factor GTP-binding subunit ERF3B	GSPT2	Q8IYD1	0.00029867	0.408677
Peroxisome proliferator-activated receptor gamma coactivator 1-beta	PPARGC1B	Q86YN6	0.00029895	0.414964
Gamma-interferon-inducible protein 16	IFI16	Q16666	0.00029926	-0.401453
von Willebrand factor A domain-containing protein 5A	VWA5A	O00534	0.00030004	-0.40722
Exosome complex component RRP41	EXOSC4	Q9NPD3	0.00030026	-0.448322
Protein FAM209A	FAM209A	Q5JX71	0.00030097	-0.408322
Methyltransferase-like protein 5	METTL5	Q9NRN9	0.00030105	0.4035
Delta-aminolevulinic acid dehydratase	ALAD	P13716	0.0003013	0.403177
3-hydroxyisobutyrate dehydrogenase, mitochondrial	HIBADH	P31937	0.00030154	0.407008
Rac GTPase-activating protein 1	RACGAP1	Q9H0H5	0.00030194	0.407144
Histone chaperone ASF1A	ASF1A	Q9Y294	0.00030196	0.40957
T-cell surface glycoprotein CD1b	CD1B	P29016	0.00030288	0.406157
Sodium/potassium/calcium exchanger 4	SLC24A4	Q8NFF2	0.00030345	-0.402759
Azurocidin	AZU1	P20160	0.0003041	0.510078
Alpha-actinin-1	ACTN1	P12814	0.0003048	-0.401568
Zinc finger and SCAN domain-containing protein 5A	ZSCAN5A	Q9BUG6	0.00030487	0.404485
Adenylate cyclase type 4	ADCY4	Q8NFM4	0.00030883	-0.400476
Mitogen-activated protein kinase kinase kinase 3	MAP3K3	Q99759	0.00030934	-0.401134
Serine/threonine-protein kinase LMTK3	LMTK3	Q96Q04	0.00030985	-0.400449
Putative methyltransferase NSUN6	NSUN6	Q8TEA1	0.00031034	0.410202
Acyl-coenzyme A thioesterase THEM4	THEM4	Q5T1C6	0.00031086	0.401555
Beclin 1-associated autophagy-related key regulator	ATG14	Q6ZNE5	0.00031172	0.411151
DNA replication complex GINS protein PSF1	GINS1	Q14691	0.00031268	0.400823
Proteasome assembly chaperone 3	PSMG3	Q9BT73	0.0003133	0.400295
Histone H2B type 1-C/E/F/G/I	HIST1H2BC	P62807	0.00031363	-0.403793
SLAIN motif-containing protein 1	SLAIN1	Q8ND83	0.00031516	0.406312
TBC1 domain family member 24	TBC1D24	Q9ULP9	0.00031521	0.399867
Ribonucleoside-diphosphate reductase large subunit	RRM1	P23921	0.00031524	0.402312
Elongator complex protein 1	ELP1	O95163	0.00031603	0.406906
Exosome complex component RRP42	EXOSC7	Q15024	0.00031644	0.400245
EEF1A lysine methyltransferase 3	EEF1AKMT3	Q96AZ1	0.00031869	0.400032
Protein kinase C alpha type	PRKCA	P17252	0.00031966	0.402073
Cdc42 effector protein 3	CDC42EP3	Q9UKI2	0.00031991	-0.39994
Proline-rich protein 5	PRR5	P85299	0.00032076	0.419499
Solute carrier organic anion transporter family member 4C1	SLCO4C1	Q6ZQN7	0.00032256	-0.405901
39S ribosomal protein L32, mitochondrial	MRPL32	Q9BYC8	0.00032276	0.40245
Nucleoporin NUP35	NUP35	Q8NFH5	0.00032298	0.402473
Cation-independent mannose-6-phosphate receptor	IGF2R	P11717	0.0003234	-0.400914
Sialidase-3	NEU3	Q9UQ49	0.00032449	0.400923
Zinc finger protein 230	ZNF230	Q9UIE0	0.00032499	-0.401878
Uncharacterized protein C12orf73	C12orf73	Q69YU5	0.00032548	0.404702
Zinc finger protein 82 homolog	ZFP82	Q8N141	0.00032812	0.404335
Lysophosphatidylcholine acyltransferase 2	LPCAT2	Q7L5N7	0.00032827	-0.398752
Transmembrane protein 150A	TMEM150A	Q86TG1	0.0003283	0.39857
Dual specificity protein phosphatase 18	DUSP18	Q8NEJ0	0.0003289	-0.401382
GTPase IMAP family member 8	GIMAP8	Q8ND71	0.00032893	0.403494
RecQ-mediated genome instability protein 2	RMI2	Q96E14	0.00032919	0.453717
Sodium/potassium-transporting ATPase subunit beta-3	ATP1B3	P54709	0.00032947	0.40048
Transcription initiation factor TFIID subunit 9B	TAF9B	Q9HBM6	0.00033057	0.405513
Glucosamine 6-phosphate N-acetyltransferase	GNPNAT1	Q96EK6	0.00033096	0.407765
Zinc finger protein 260	ZNF260	Q3ZCT1	0.00033252	0.406946
Transcription elongation factor, mitochondrial	TEFM	Q96QE5	0.0003339	0.399892
Armadillo-like helical domain containing protein 1	ARMH1	Q6PIY5	0.00033409	0.399091
Protein regulator of cytokinesis 1	PRC1	O43663	0.00033491	0.399825
ATPase family protein 2 homolog	SPATA5	Q8NB90	0.00033615	0.401975
Probable asparagine--tRNA ligase, mitochondrial	NARS2	Q96I59	0.00033634	0.398653
Phosphoinositide-3-kinase-interacting protein 1	PIK3IP1	Q96FE7	0.00033747	0.404679
AN1-type zinc finger protein 3	ZFAND3	Q9H8U3	0.00033754	-0.397981
Nucleic acid dioxygenase ALKBH1	ALKBH1	Q13686	0.0003388	0.397867
Outer dense fiber protein 2	ODF2	Q5BJF6	0.00033922	0.404909
Decaprenyl-diphosphate synthase subunit 2	PDSS2	Q86YH6	0.00034062	0.404452
Neutrophil elastase	ELANE	P08246	0.0003412	0.484192
Titin	TTN	Q8WZ42	0.00034412	0.400109
Metabotropic glutamate receptor 6	GRM6	O15303	0.00034533	-0.40027
Zinc finger protein 26	ZNF26	P17031	0.00034548	0.398119
Enoyl-CoA delta isomerase 2, mitochondrial	ECI2	O75521	0.00034741	0.4002
Zinc finger protein 682	ZNF682	O95780	0.00034771	0.404821
Cyclin-dependent kinases regulatory subunit 1	CKS1B	P61024	0.00034857	0.399273
Zinc finger protein 320	ZNF320	A2RRD8	0.000349	0.401773
Transcription factor E2F6	E2F6	O75461	0.0003495	0.397974
Lysine-rich nucleolar protein 1	KNOP1	Q1ED39	0.00034979	0.398827
Oxysterol-binding protein-related protein 11	OSBPL11	Q9BXB4	0.00034999	-0.402727
Tyrosine-protein phosphatase non-receptor type 12	PTPN12	Q05209	0.00035077	-0.401868
Zinc finger protein 569	ZNF569	Q5MCW4	0.0003521	0.399601
Uncharacterized protein encoded by LINC01619	LINC01619	G3V211	0.00035247	0.400429
UDP-N-acetylglucosamine--dolichyl-phosphate N-acetylglucosaminephosphotransferase	DPAGT1	Q9H3H5	0.0003551	0.396807
DNA ligase 1	LIG1	P18858	0.00035654	0.39694
2-(3-amino-3-carboxypropyl)histidine synthase subunit 2	DPH2	Q9BQC3	0.00035727	0.396122
DNA transposase THAP9	THAP9	Q9H5L6	0.00035733	0.397441
Cyclic AMP-dependent transcription factor ATF-6 alpha	ATF6	P18850	0.00035888	-0.399589
NLR family member X1	NLRX1	Q86UT6	0.00036163	-0.39804
Phosphatidylinositol glycan anchor biosynthesis class U protein	PIGU	Q9H490	0.00036234	0.396772
Centromere protein R	ITGB3BP	Q13352	0.0003628	0.397435
Solute carrier family 46 member 3	SLC46A3	Q7Z3Q1	0.00036323	-0.402435
Eukaryotic translation initiation factor 2-alpha kinase 3	EIF2AK3	Q9NZJ5	0.00036361	0.398584
Ras-related protein Rab-11A	RAB11A	P62491	0.00036551	-0.396851
MAX gene-associated protein	MGA	Q8IWI9	0.00036661	0.401066
Poly [ADP-ribose] polymerase 2	PARP2	Q9UGN5	0.00036692	0.395258
Krueppel-like factor 8	KLF8	O95600	0.00036754	0.402113
Transmembrane protein 192	TMEM192	Q8IY95	0.00036766	0.396141
Nucleolar complex protein 3 homolog	NOC3L	Q8WTT2	0.00037036	0.395837
Myosin light chain kinase 2, skeletal/cardiac muscle	MYLK2	Q9H1R3	0.00037099	-0.394757
Ankyrin repeat and MYND domain-containing protein 2	ANKMY2	Q8IV38	0.00037234	0.397865
KICSTOR complex protein C12orf66	C12orf66	Q96MD2	0.00037454	0.400284
Protein Njmu-R1	C17orf75	Q9HAS0	0.00037559	0.394475
Hexokinase-2	HK2	P52789	0.00037594	-0.39781
T-cell receptor-associated transmembrane adapter 1	TRAT1	Q6PIZ9	0.00037653	0.405017
Serum paraoxonase/arylesterase 2	PON2	Q15165	0.00037678	0.39855
Lysophospholipid acyltransferase 1	MBOAT1	Q6ZNC8	0.00037791	-0.394181
C->U-editing enzyme APOBEC-2	APOBEC2	Q9Y235	0.00037798	0.396673
ARL14 effector protein	ARL14EP	Q8N8R7	0.00037901	0.398886
Protein yippee-like 1	YPEL1	O60688	0.00037927	0.413324
Carboxypeptidase A6	CPA6	Q8N4T0	0.00038421	-0.404826
Histone H2B type 1-C/E/F/G/I	HIST1H2BC	P62807	0.00038425	-0.395891
Glutathione S-transferase A1	GSTA1	P08263	0.00038501	0.410326
Structural maintenance of chromosomes protein 3	SMC3	Q9UQE7	0.00038627	0.393493
Tumor protein D52	TPD52	P55327	0.00038651	0.395169
Zinc finger protein 20	ZNF20	P17024	0.00038688	-0.393675
Putative uncharacterized protein BRD3OS	BRD3OS	A0A1B0GUI7	0.00038788	0.396258
Collagen alpha-1	COL18A1	P39060	0.00038815	-0.395093
Solute carrier family 22 member 23	SLC22A23	A1A5C7	0.00038829	0.406867
Adenylate kinase isoenzyme 6	AK6	Q9Y3D8	0.00038921	0.394683
Acetyl-CoA carboxylase 1	ACACA	Q13085	0.00038927	0.393821
Neuronal acetylcholine receptor subunit alpha-2	CHRNA2	Q15822	0.00039161	-0.393139
E3 ubiquitin-protein ligase Midline-1	MID1	O15344	0.00039324	0.405864
Metaxin-2	MTX2	O75431	0.00039453	0.394859
Synaptotagmin-13	SYT13	Q7L8C5	0.000396	-0.402155
H/ACA ribonucleoprotein complex subunit 3	NOP10	Q9NPE3	0.00039638	-0.3932
E3 ubiquitin-protein ligase pellino homolog 1	PELI1	Q96FA3	0.00039657	-0.395952
Succinyl-CoA:3-ketoacid coenzyme A transferase 1, mitochondrial	OXCT1	P55809	0.00039669	0.39418
Fibulin-7	FBLN7	Q53RD9	0.00039705	0.412805
Myeloperoxidase	MPO	P05164	0.00039718	0.486611
SUN domain-containing protein 2	SUN2	Q9UH99	0.00039804	0.395475
Hippocalcin-like protein 4	HPCAL4	Q9UM19	0.00039824	0.400168
Protein RER1	RER1	O15258	0.00039873	-0.39251
Tumor necrosis factor alpha-induced protein 8-like protein 1	TNFAIP8L1	Q8WVP5	0.00039993	0.394851
Zinc finger protein 710	ZNF710	Q8N1W2	0.00040015	-0.392682
C-1-tetrahydrofolate synthase, cytoplasmic	MTHFD1	P11586	0.00040043	0.392364
E3 ubiquitin-protein ligase Arkadia	RNF111	Q6ZNA4	0.00040293	-0.398998
Zinc finger protein 600	ZNF600	Q6ZNG1	0.00040424	0.399758
Centromere protein C	CENPC	Q03188	0.00040721	0.394523
Serine/threonine-protein kinase MARK2	MARK2	Q7KZI7	0.0004075	-0.393858
Nuclear pore complex protein Nup133	NUP133	Q8WUM0	0.00040762	0.396457
T-box transcription factor TBX5	TBX5	Q99593	0.00040796	-0.391782
UDP-GlcNAc:betaGal beta-1,3-N-acetylglucosaminyltransferase 8	B3GNT8	Q7Z7M8	0.00040931	-0.394437
E3 ubiquitin-protein ligase RNF114	RNF114	Q9Y508	0.0004114	0.391647
Intermediate filament family orphan 2	IFFO2	Q5TF58	0.00041219	0.398847
Lanosterol 14-alpha demethylase	CYP51A1	Q16850	0.00041422	0.395084
Cytosolic carboxypeptidase 2	AGBL2	Q5U5Z8	0.00041429	0.40321
Protein FAM122C	FAM122C	Q6P4D5	0.00041517	0.39301
[truncated: 4,760 more rows]

## Sheet: S8
Supplementary Table S8. Results of tocilizumab-treated sJIA patients PBMCs expression data analysis. Signal-to-noise (S2N) ratio ([mean expression treated - mean expression untreated]/[standard deviation treated + standard deviation untreated]) was calculated as measure of up (S2N ratio > 0) or downregulation (S2N ratio < 0) in sJIA patients PBMCs treated vs. control sJIA patients PBMCs.
Protein name	Gene name	Uniprot code	p-value	S2N ratio
Probable tRNA N6-adenosine threonylcarbamoyltransferase	OSGEP	Q9NPF4	6.0994e-05	9.32693
Cutaneous T-cell lymphoma-associated antigen 1; cTAGE family member 2	CTAGE1	Q9HC47; Q96RT6	6.3511e-05	-11.5666
Pregnancy zone protein	PZP	P20742	0.00011233	7.79521
Docosahexaenoic acid omega-hydroxylase CYP4F3	CYP4F3	Q08477	0.00014981	-7.01543
Copper homeostasis protein cutC homolog	CUTC	Q9NTM9	0.00026309	6.18776
Protein disulfide-isomerase A6	PDIA6	Q15084	0.00026753	-7.16609
Uncharacterized protein encoded by SND1-IT1	SND1-IT1	Q9HBX3	0.00028909	5.93238
Glutamate dehydrogenase 2, mitochondrial	GLUD2	P49448	0.00035806	5.9418
Phosphatidylinositol 4-phosphate 5-kinase type-1 alpha	PIP5K1A	Q99755	0.00038032	5.55888
Laminin subunit alpha-3	LAMA3	Q16787	0.00040322	-6.28159
A-kinase anchor protein 1, mitochondrial	AKAP1	Q92667	0.00041357	-6.10785
D-amino-acid oxidase	DAO	P14920	0.00044124	6.84252
BRCA2 and CDKN1A-interacting protein	BCCIP	Q9P287	0.00046992	5.44735
RNA-binding protein 39	RBM39	Q14498	0.00051113	6.1824
Zinc finger protein 148	ZNF148	Q9UQR1	0.00056572	4.99163
GATA zinc finger domain-containing protein 1	GATAD1	Q8WUU5	0.00061054	-5.03821
Metalloproteinase inhibitor 1	TIMP1	P01033	0.00071702	-5.554
Nuclear cap-binding protein subunit 1	NCBP1	Q09161	0.00074841	4.64349
Mas-related G-protein coupled receptor member X1	MRGPRX1	Q96LB2	0.00076246	-4.76818
Olfactory receptor 7A17	OR7A17	O14581	0.00077314	-6.18745
Propionyl-CoA carboxylase alpha chain, mitochondrial	PCCA	P05165	0.00085809	4.48177
Solute carrier family 35 member C2	SLC35C2	Q9NQQ7	0.0009194	-4.63274
Vacuolar protein sorting-associated protein 54	VPS54	Q9P1Q0	0.00097125	-4.33964
Transcriptional repressor CTCFL	CTCFL	Q8NI51	0.00099986	-5.13296
Tctex1 domain-containing protein 3	TCTE3	Q8IZS6	0.00105034	4.33094
Transformer-2 protein homolog alpha	TRA2A	Q13595	0.0010615	-4.23868
Uncharacterized protein C9orf47	C9orf47	Q6ZRZ4	0.00114764	4.17622
Myotubularin-related protein 13	SBF2	Q86WG5	0.00115451	4.59495
Amiloride-sensitive amine oxidase [copper-containing]	AOC1	P19801	0.00123027	-4.67222
von Willebrand factor A domain-containing protein 8	VWA8	A3KMH1	0.0013065	4.7372
Macrophage mannose receptor 1	MRC1	P22897	0.00132243	-4.10166
FERM and PDZ domain-containing protein 2	FRMPD2	Q68DX3	0.00135104	-3.98275
Cathepsin B	CTSB	P07858	0.00137771	-3.95864
Proline-rich protein 14	PRR14	Q9BWN1	0.00139186	4.03
Peroxiredoxin-like 2C	PRXL2C	Q7RTV5	0.00142285	4.05102
Uncharacterized protein C19orf18	C19orf18	Q8NEA5	0.00151567	3.97034
Flagellum-associated coiled-coil domain-containing protein 1	FLACC1	Q96Q35	0.00158958	4.08679
Amiloride-sensitive sodium channel subunit delta	SCNN1D	P51172	0.00171711	-4.57005
GATOR complex protein MIOS	MIOS	Q9NXC5	0.00174355	3.74704
Trafficking protein particle complex subunit 10	TRAPPC10	P48553	0.00176639	3.72106
RuvB-like 1	RUVBL1	Q9Y265	0.00185069	3.66168
Acid sphingomyelinase-like phosphodiesterase 3b	SMPDL3B	Q92485	0.0018551	-4.59687
Matrix metalloproteinase-21	MMP21	Q8N119	0.00187715	3.85622
Cysteinyl leukotriene receptor 1	CYSLTR1	Q9Y271	0.0019826	-3.60328
Stabilin-1	STAB1	Q9NY15	0.00204792	-3.82578
Retinal dehydrogenase 1	ALDH1A1	P00352	0.00207311	3.80659
ER lumen protein-retaining receptor 3	KDELR3	O43731	0.00218191	3.69879
AP-2 complex subunit mu	AP2M1	Q96CW1	0.00226037	-4.14292
Stanniocalcin-2	STC2	O76061	0.00229688	-3.49567
Probable ATP-dependent RNA helicase DDX17	DDX17	Q92841	0.00237713	3.64034
Thiamine transporter 2	SLC19A3	Q9BZV2	0.00241434	-3.42172
Transaldolase	TALDO1	P37837	0.00242937	-3.49379
Melanoma-associated antigen B3	MAGEB3	O15480	0.00256638	-3.36113
Protein S100-A14	S100A14	Q9HCY8	0.00279742	-3.56756
Cation channel sperm-associated protein 2	CATSPER2	Q96P56	0.00286058	3.83951
Protein transport protein Sec24B	SEC24B	O95487	0.00292833	3.25977
Interleukin-20 receptor subunit alpha	IL20RA	Q9UHF4	0.00296342	-3.96098
S-adenosylmethionine synthase isoform type-2	MAT2A	P31153	0.00296883	-4.23141
Uncharacterized protein C5orf56	C5orf56	Q8N8D9	0.00297929	3.4289
NHS-like protein 2	NHSL2	Q5HYW2	0.00309643	-3.2514
Inactive L-threonine 3-dehydrogenase, mitochondrial	TDH	Q8IZJ6	0.0031962	3.42977
Peptide chain release factor 1, mitochondrial	MTRF1	O75570	0.00324398	3.72859
Kelch-like protein 20	KLHL20	Q9Y2M5	0.00329535	3.23216
Voltage-dependent calcium channel gamma-2 subunit	CACNG2	Q9Y698	0.00330847	-3.14579
Ankyrin repeat and KH domain-containing protein 1	ANKHD1	Q8IWZ3	0.00335728	3.18233
DNA-directed RNA polymerase II subunit RPB11-a	POLR2J	P52435	0.00374194	3.12126
Protein S100-A1	S100A1	P23297	0.00376774	-3.44217
60S ribosomal protein L5	RPL5	P46777	0.00382217	3.09992
RE1-silencing transcription factor	REST	Q13127	0.00389645	3.01843
Neuromedin-U receptor 1	NMUR1	Q9HB89	0.00389655	-3.24222
Angiotensin-converting enzyme 2	ACE2	Q9BYF1	0.0039073	3.49178
RNA-binding protein 41	RBM41	Q96IZ5	0.00396381	3.21572
rRNA N6-adenosine-methyltransferase ZCCHC4	ZCCHC4	Q9H5U6	0.00396497	-3.9171
Cyclin-dependent kinase 13	CDK13	Q14004	0.00396841	3.29524
A-kinase anchor protein 14	AKAP14	Q86UN6	0.0039706	-3.10901
Echinoderm microtubule-associated protein-like 4	EML4	Q9HC35	0.00403832	3.18895
Methionine-R-sulfoxide reductase B1	MSRB1	Q9NZV6	0.0041355	-3.43742
Vascular endothelial growth factor receptor 1	FLT1	P17948	0.00422349	3.13465
Zinc finger protein with KRAB and SCAN domains 8	ZKSCAN8	Q15776	0.00429466	-2.93337
DNA	DNMT3A	Q9Y6K1	0.00435314	2.94877
Testis-expressed protein 10	TEX10	Q9NXF1	0.00446056	2.98767
Histone-lysine N-methyltransferase PRDM16	PRDM16	Q9HAZ2	0.00454789	-2.93502
Protein KIAA0100	KIAA0100	Q14667	0.00455555	3.19937
Krueppel-like factor 13	KLF13	Q9Y2Y9	0.00464298	2.87923
Serine/threonine-protein phosphatase 2A 55 kDa regulatory subunit B gamma isoform	PPP2R2C	Q9Y2T4	0.00477942	-2.84379
Histidine ammonia-lyase	HAL	P42357	0.00484274	-3.20836
Adseverin	SCIN	Q9Y6U3	0.0050103	-2.89422
LIM homeobox transcription factor 1-beta	LMX1B	O60663	0.00506872	2.81443
Spliceosome-associated protein CWC15 homolog	CWC15	Q9P013	0.00511274	2.86797
Ankyrin repeat and BTB/POZ domain-containing protein 2	ABTB2	Q8N961	0.0051283	2.85437
Zinc finger CCCH domain-containing protein 4	ZC3H4	Q9UPT8	0.00524123	2.77553
Nuclear ubiquitous casein and cyclin-dependent kinase substrate 1	NUCKS1	Q9H1E3	0.00525124	2.76805
Nucleolar GTP-binding protein 2	GNL2	Q13823	0.00532233	2.92368
Protein Smaug homolog 2	SAMD4B	Q5PRF9	0.00535698	3.0311
Splicing factor 3B subunit 1	SF3B1	O75533	0.00566217	2.71158
Serine protease inhibitor Kazal-type 1	SPINK1	P00995	0.00573752	-3.1635
Peptidyl-prolyl cis-trans isomerase G	PPIG	Q13427	0.00577414	2.78226
Tyrosine-protein phosphatase non-receptor type substrate 1	SIRPA	P78324	0.00583976	-2.78106
Glycoprotein-N-acetylgalactosamine 3-beta-galactosyltransferase 1	C1GALT1	Q9NS00	0.00591519	2.70611
Chitinase-3-like protein 1	CHI3L1	P36222	0.0059779	-2.75941
Protein CREG1	CREG1	O75629	0.0060751	-2.67872
Histone-lysine N-methyltransferase 2C	KMT2C	Q8NEZ4	0.00609449	2.7638
Low affinity immunoglobulin gamma Fc region receptor III-B	FCGR3B	O75015	0.00618255	-2.69644
Uncharacterized protein C6orf201	C6orf201	Q7Z4U5	0.00619751	2.85849
Heterogeneous nuclear ribonucleoprotein F	HNRNPF	P52597	0.00620132	-2.66868
Dimethyladenosine transferase 2, mitochondrial	TFB2M	Q9H5Q4	0.00626176	2.86946
Ubiquitin-conjugating enzyme E2 C	UBE2C	O00762	0.00628026	-2.62811
Macrophage scavenger receptor types I and II	MSR1	P21757	0.00634583	-2.6386
Very-long-chain	HACD3	Q9P035	0.00635221	2.64988
Tetraspanin-9	TSPAN9	O75954	0.00641725	-2.63055
PR domain zinc finger protein 12	PRDM12	Q9H4Q4	0.00643915	-2.6096
Ragulator complex protein LAMTOR1	LAMTOR1	Q6IAA8	0.00644908	-2.71977
Uncharacterized protein C6orf163	C6orf163	Q5TEZ5	0.00645951	2.74138
N-terminal EF-hand calcium-binding protein 2	NECAB2	Q7Z6G3	0.00646687	-2.65212
Aquaporin-9	AQP9	O43315	0.00648613	-2.62649
Thymocyte nuclear protein 1	THYN1	Q9P016	0.00649431	2.99028
Telomerase RNA component interacting RNase	TRIR	Q9BQ61	0.00650724	2.61913
Dolichyl-diphosphooligosaccharide--protein glycosyltransferase subunit 1	RPN1	P04843	0.00652283	-2.68906
Histone H4	HIST1H4A	P62805	0.00658856	2.70007
Cytoplasmic FMR1-interacting protein 1	CYFIP1	Q7L576	0.00660963	-3.25515
HHIP-like protein 1	HHIPL1	Q96JK4	0.00661935	-2.65232
Neuronal pentraxin receptor	NPTXR	O95502	0.00662778	-2.59763
Vascular non-inflammatory molecule 2	VNN2	O95498	0.00664283	-2.58947
Serine/threonine-protein phosphatase 6 regulatory ankyrin repeat subunit B	ANKRD44	Q8N8A2	0.00665939	3.39913
Ras-related protein Rab-5C	RAB5C	P51148	0.00677677	-2.57451
Centrosomal protein of 295 kDa	CEP295	Q9C0D2	0.00678308	2.57094
Zinc finger protein 23	ZNF23	P17027	0.00678551	2.59358
SEC23-interacting protein	SEC23IP	Q9Y6Y8	0.00689741	2.70185
Contactin-5	CNTN5	O94779	0.00689912	-2.74693
Leukocyte immunoglobulin-like receptor subfamily B member 3	LILRB3	O75022	0.00690402	-2.92725
Zinc finger protein interacting with ribonucleoprotein K	ZIK1	Q3SY52	0.00695955	2.8626
Toll-like receptor 9	TLR9	Q9NR96	0.00696952	-2.73916
Forkhead box protein J2	FOXJ2	Q9P0K8	0.00697381	2.73368
Homeobox protein aristaless-like 3	ALX3	O95076	0.00699991	-2.83742
Major vault protein	MVP	Q14764	0.00702424	-2.64762
Proline-rich protein PRCC	PRCC	Q92733	0.0071292	3.23685
NEDD4-like E3 ubiquitin-protein ligase WWP1	WWP1	Q9H0M0	0.00716657	2.54446
Ras-related protein Rab-7b	RAB7B	Q96AH8	0.00721864	-2.80449
Insulin-like growth factor II	IGF2	P01344	0.00724217	-2.57195
Golgi phosphoprotein 3	GOLPH3	Q9H4A6	0.00735107	-2.92161
Zinc finger protein 248	ZNF248	Q8NDW4	0.00738668	3.04162
CMP-N-acetylneuraminate-beta-galactosamide-alpha-2,3-sialyltransferase 2	ST3GAL2	Q16842	0.00745772	2.93587
Ubiquitin-like domain-containing CTD phosphatase 1	UBLCP1	Q8WVY7	0.00748986	-2.51178
Torsin-2A; Prosalusin	TOR2A	Q5JU69; Q8N2E6	0.00751586	2.50066
BAG family molecular chaperone regulator 3	BAG3	O95817	0.00752113	-2.67047
Annexin A13	ANXA13	P27216	0.00753829	-2.74513
Zinc finger protein 280A	ZNF280A	P59817	0.0076458	-2.51011
Terminal nucleotidyltransferase 4A	TENT4A	Q5XG87	0.00765224	2.51001
Peptide-N	NGLY1	Q96IV0	0.0076965	2.71019
Phosphorylase b kinase gamma catalytic chain, skeletal muscle/heart isoform	PHKG1	Q16816	0.00773191	2.6759
V-type proton ATPase subunit B, kidney isoform	ATP6V1B1	P15313	0.00786978	-2.8238
Signal peptide peptidase-like 2A	SPPL2A	Q8TCT8	0.00787013	-2.52095
Radial spoke head protein 6 homolog A	RSPH6A	Q9H0K4	0.00787493	-3.03095
Zinc finger protein 251	ZNF251	Q9BRH9	0.00791484	2.46558
RNA-binding motif protein, X-linked 2	RBMX2	Q9Y388	0.00796743	2.65456
Putative protein ATXN8OS	ATXN8OS	P0DMR3	0.00810627	-2.55187
DNA-directed RNA polymerase I subunit RPA34	CD3EAP	O15446	0.0081563	-2.46244
Pre-mRNA cleavage complex 2 protein Pcf11	PCF11	O94913	0.00817388	2.77095
Bromodomain-containing protein 2	BRD2	P25440	0.00828972	2.49385
Succinate receptor 1	SUCNR1	Q9BXA5	0.00829997	-2.73482
Ubiquitin carboxyl-terminal hydrolase 12	USP12	O75317	0.0083569	-2.50392
NFAT activation molecule 1	NFAM1	Q8NET5	0.0084613	-2.49079
Heterogeneous nuclear ribonucleoprotein D-like	HNRNPDL	O14979	0.0084935	2.46753
Kelch repeat and BTB domain-containing protein 2	KBTBD2	Q8IY47	0.00851144	2.60633
NADP-dependent malic enzyme	ME1	P48163	0.00852197	-2.63962
N-acetyltransferase ESCO1	ESCO1	Q5FWF5	0.00852417	2.4171
Prolactin-releasing peptide	PRLH	P81277	0.00864444	-3.07609
Uncharacterized protein FAM215A	FAM215A	Q9Y5M1	0.00867496	-2.40797
[Pyruvate dehydrogenase [acetyl-transferring]]-phosphatase 1, mitochondrial	PDP1	Q9P0J1	0.00870092	2.44615
Glyceraldehyde-3-phosphate dehydrogenase	GAPDH	P04406	0.00874574	-2.3974
Polyamine deacetylase HDAC10	HDAC10	Q969S8	0.00874637	-2.79488
Actin-related protein 2/3 complex subunit 1B	ARPC1B	O15143	0.00876196	-2.47869
Forkhead box protein B1	FOXB1	Q99853	0.00889422	-2.44275
Fat storage-inducing transmembrane protein 1	FITM1	A5D6W6	0.00895256	2.39268
Adhesion G-protein coupled receptor G5	ADGRG5	Q8IZF4	0.00898514	-2.61785
Lysosome-associated membrane glycoprotein 1	LAMP1	P11279	0.00899575	-2.60996
Methylosome subunit pICln	CLNS1A	P54105	0.00908537	2.36897
Cadherin-5	CDH5	P33151	0.0090884	-2.46815
Homeobox protein ESX1	ESX1	Q8N693	0.00911936	-2.47499
Hairy/enhancer-of-split related with YRPW motif protein 1	HEY1	Q9Y5J3	0.00915842	-2.43807
MICOS complex subunit MIC10	MICOS10	Q5TGZ0	0.00922539	-2.38542
RNA helicase aquarius	AQR	O60306	0.00927002	2.3654
Leucine-rich repeat-containing G-protein coupled receptor 4	LGR4	Q9BXB1	0.00929694	-2.76503
Protein FAM83E	FAM83E	Q2M2I3	0.00933365	2.35687
Nucleoporin p54	NUP54	Q7Z3B4	0.00940956	2.36759
Enoyl-CoA hydratase domain-containing protein 2, mitochondrial	ECHDC2	Q86YB7	0.00949445	2.43831
Leucine-rich repeat-containing protein 3B	LRRC3B	Q96PB8	0.00953269	-2.35845
Guanylate-binding protein 4	GBP4	Q96PP9	0.0095573	2.37213
Iron-sulfur cluster co-chaperone protein HscB	HSCB	Q8IWL3	0.00958334	-2.91498
Disintegrin and metalloproteinase domain-containing protein 11	ADAM11	O75078	0.00991199	2.64453
Putative methyltransferase-like protein 21E pseudogene	METTL21EP	A6NDL7	0.00998125	-2.32966
Calcium-binding protein 8	CALN1	Q9BXU9	0.00999402	-2.50131
Cystatin-11	CST11	Q9H112	0.0100001	-2.80502
Beta-1,4-mannosyl-glycoprotein 4-beta-N-acetylglucosaminyltransferase	MGAT3	Q09327	0.0100263	2.35555
N-acetylglucosamine-6-sulfatase	GNS	P15586	0.0100806	-2.45367
Sex comb on midleg-like protein 1	SCML1	Q9UN30	0.0101622	2.32204
Isoleucine--tRNA ligase, mitochondrial	IARS2	Q9NSE4	0.0102375	2.31259
CCN family member 1	CCN1	O00622	0.0102484	2.4744
Protein transport protein Sec61 subunit beta	SEC61B	P60468	0.0102858	-2.28667
Phosphatidate cytidylyltransferase, mitochondrial	TAMM41	Q96BW9	0.0103179	2.79242
NEDD8-activating enzyme E1 catalytic subunit	UBA3	Q8TBC4	0.0103964	-2.62507
NF-kappa-B inhibitor delta	NFKBID	Q8NI38	0.0104633	2.96577
Homeobox even-skipped homolog protein 1	EVX1	P49640	0.0104653	-2.33072
Sorting nexin-6	SNX6	Q9UNH7	0.0106021	2.28494
Leukocyte immunoglobulin-like receptor subfamily B member 1	LILRB1	Q8NHL6	0.01062	-2.28527
Inhibin beta B chain	INHBB	P09529	0.0106637	2.65836
Deoxyribose-phosphate aldolase	DERA	Q9Y315	0.0107294	-2.29559
Testis-expressed protein 13A	TEX13A	Q9BXU3	0.0107537	-2.29881
C-C chemokine receptor type 7	CCR7	P32248	0.0108168	-2.62935
Exosome complex component RRP45	EXOSC9	Q06265	0.0108656	2.2807
Protocadherin beta-5	PCDHB5	Q9Y5E4	0.0108734	-2.24993
Myb/SANT-like DNA-binding domain-containing protein 1	MSANTD1	Q6ZTZ1	0.0109984	-2.36551
Protein strawberry notch homolog 1	SBNO1	A3KN83	0.011085	2.31446
CCAAT/enhancer-binding protein gamma	CEBPG	P53567	0.0111017	2.90703
Catenin alpha-1	CTNNA1	P35221	0.0111645	-2.28977
Zinc finger and BTB domain-containing protein 40	ZBTB40	Q9NUA8	0.0111662	2.23819
Integrin alpha-M	ITGAM	P11215	0.0111944	-2.29073
E3 ubiquitin-protein ligase ZFP91	ZFP91	Q96JP5	0.0111986	2.24024
Zinc finger protein 439	ZNF439	Q8NDP4	0.0111999	2.3604
Probable G-protein coupled receptor 27	GPR27	Q9NS67	0.0112431	-2.37276
Alpha-	FUT7	Q11130	0.0112672	2.39514
Nucleolar protein 12	NOL12	Q9UGY1	0.0112966	-2.23241
Cell division control protein 6 homolog	CDC6	Q99741	0.0113089	-2.23962
Hepatoma-derived growth factor-related protein 2	HDGFL2	Q7Z4V5	0.0113553	-2.37418
Methylcrotonoyl-CoA carboxylase beta chain, mitochondrial	MCCC2	Q9HCC0	0.0113646	2.28981
Solute carrier family 22 member 7	SLC22A7	Q9Y694	0.0113701	2.42875
C-X-C chemokine receptor type 1	CXCR1	P25024	0.0114625	-2.27573
Transcriptional repressor NF-X1	NFX1	Q12986	0.0115228	2.25009
Fizzy-related protein homolog	FZR1	Q9UM11	0.0115943	-2.37769
Probable E3 ubiquitin-protein ligase HERC1	HERC1	Q15751	0.0116062	2.3232
E3 ubiquitin-protein ligase RNF13	RNF13	O43567	0.0117102	-2.39969
Ubiquitin carboxyl-terminal hydrolase 10	USP10	Q14694	0.0118197	2.29533
LIM and SH3 domain protein 1	LASP1	Q14847	0.0118235	-2.24365
Fibronectin type III domain-containing protein 5	FNDC5	Q8NAU1	0.0118388	2.22947
Biogenesis of lysosome-related organelles complex 1 subunit 1	BLOC1S1	P78537	0.0119961	-2.19418
Inositol 1,4,5-trisphosphate receptor type 1	ITPR1	Q14643	0.0120016	2.79345
Protein ITPRID2	ITPRID2	P28290	0.0120468	2.28113
Heterogeneous nuclear ribonucleoprotein H2	HNRNPH2	P55795	0.0120842	-2.23717
Adenylate cyclase type 8	ADCY8	P40145	0.01217	-2.24847
KAT8 regulatory NSL complex subunit 2	KANSL2	Q9H9L4	0.0122107	2.1726
Keratin-associated protein 11-1	KRTAP11-1	Q8IUC1	0.0122218	-2.73705
Hydrocephalus-inducing protein homolog	HYDIN	Q4G0P3	0.0122261	-2.17438
SAP domain-containing ribonucleoprotein	SARNP	P82979	0.0122718	2.48779
Cerebellar degeneration-related protein 2-like	CDR2L	Q86X02	0.0123592	-2.27199
Cytohesin-interacting protein	CYTIP	O60759	0.0123677	-2.32026
UNC5C-like protein	UNC5CL	Q8IV45	0.0123697	2.24795
Zinc finger protein 212	ZNF212	Q9UDV6	0.0123719	2.17435
Protein S100-A10	S100A10	P60903	0.0124452	2.59924
Zinc finger and SCAN domain-containing protein 25	ZSCAN25	Q6NSZ9	0.0125039	2.51964
Phosducin-like protein	PDCL	Q13371	0.0126512	-2.94963
Fukutin-related protein	FKRP	Q9H9S5	0.0126584	2.21235
Zinc fingers and homeoboxes protein 3	ZHX3	Q9H4I2	0.0126809	2.15287
DDB1- and CUL4-associated factor 8	DCAF8	Q5TAQ9	0.0128293	2.42782
GA-binding protein subunit beta-2	GABPB2	Q8TAK5	0.0128701	2.18667
60S ribosomal protein L23a	RPL23A	P62750	0.0128852	2.38465
Histamine H2 receptor	HRH2	P25021	0.0129331	-2.2409
Transmembrane 9 superfamily member 2	TM9SF2	Q99805	0.0130132	-2.13428
PDZ domain-containing protein 9	PDZD9	Q8IXQ8	0.0130524	-2.30966
Centrosomal protein kizuna	KIZ	Q2M2Z5	0.0130593	2.40119
BPI fold-containing family A member 3	BPIFA3	Q9BQP9	0.0130808	-2.13019
SIN3-HDAC complex-associated factor	SINHCAF	Q9NP50	0.013084	2.16807
Osteoclast-associated immunoglobulin-like receptor	OSCAR	Q8IYS5	0.0130943	-2.13467
Serine/threonine-protein phosphatase 2B catalytic subunit gamma isoform	PPP3CC	P48454	0.0131302	2.12697
Tumor protein p53-inducible nuclear protein 1	TP53INP1	Q96A56	0.0132206	-2.51599
Bardet-Biedl syndrome 2 protein	BBS2	Q9BXC9	0.0132259	2.4999
T cell receptor alpha variable 8-3	TRAV8-3	A0A0A6YYJ7	0.013228	2.1579
Interferon-induced GTP-binding protein Mx2	MX2	P20592	0.0132727	-2.14042
Inward rectifier potassium channel 13	KCNJ13	O60928	0.0133224	2.19089
DNA excision repair protein ERCC-6-like 2	ERCC6L2	Q5T890	0.0133597	2.18524
Mediator of RNA polymerase II transcription subunit 29	MED29	Q9NX70	0.0135049	2.14335
Histone H4	HIST1H4A	P62805	0.0135527	-2.33819
Gametogenetin-binding protein 2	GGNBP2	Q9H3C7	0.0135757	2.20461
Putative peripheral benzodiazepine receptor-related protein; Translocator protein	TSPO	B1AH88; P30536	0.0136398	-2.15926
Protein ABHD14B	ABHD14B	Q96IU4	0.0136641	2.17804
THO complex subunit 1	THOC1	Q96FV9	0.0136828	2.10428
Very-long-chain	HACD4	Q5VWC8	0.0137409	-2.16245
Ataxin-2-like protein	ATXN2L	Q8WWM7	0.0137603	2.15503
Epidermal growth factor receptor substrate 15	EPS15	P42566	0.0138465	-2.14416
Inhibin beta C chain	INHBC	P55103	0.0138592	-2.3159
Pancreas/duodenum homeobox protein 1	PDX1	P52945	0.0140117	-2.20974
N-lysine methyltransferase SETD6	SETD6	Q8TBK2	0.0141096	2.09943
Paladin	PALD1	Q9ULE6	0.0141247	-2.14296
Transportin-3	TNPO3	Q9Y5L0	0.0142073	2.19985
Dual specificity tyrosine-phosphorylation-regulated kinase 2	DYRK2	Q92630	0.0142936	2.09566
Protein FAM184B	FAM184B	Q9ULE4	0.0143669	2.07142
Muscleblind-like protein 2	MBNL2	Q5VZF2	0.0143819	2.12032
Methyl-CpG-binding domain protein 5	MBD5	Q9P267	0.0144709	2.14373
Beclin 1-associated autophagy-related key regulator	ATG14	Q6ZNE5	0.0144786	2.11629
BTB/POZ domain-containing protein 7	BTBD7	Q9P203	0.0145518	2.17064
Nuclear factor NF-kappa-B p105 subunit	NFKB1	P19838	0.014604	2.19275
FERM domain-containing protein 5	FRMD5	Q7Z6J6	0.0148171	-2.05256
Frizzled-8	FZD8	Q9H461	0.0148175	-2.05157
Ataxin-2	ATXN2	Q99700	0.0148481	2.07797
Teashirt homolog 3	TSHZ3	Q63HK5	0.0148831	-2.0495
Coiled-coil domain-containing protein 186	CCDC186	Q7Z3E2	0.0149311	2.06975
Nuclear pore membrane glycoprotein 210	NUP210	Q8TEM1	0.0149395	2.20946
Acetyl-CoA acetyltransferase, cytosolic	ACAT2	Q9BWD1	0.015013	2.15087
Keratin, type II cuticular Hb2	KRT82	Q9NSB4	0.0150298	-2.04811
THO complex subunit 2	THOC2	Q8NI27	0.0150614	2.06787
Kelch domain-containing protein 8A	KLHDC8A	Q8IYD2	0.0150718	-2.13653
Poly	PAPOLB	Q9NRJ5	0.0152008	-2.03596
Golgin subfamily A member 6A	GOLGA6A	Q9NYA3	0.0152138	2.20741
ATP-dependent RNA helicase TDRD9	TDRD9	Q8NDG6	0.0152276	-2.1272
N-fatty-acyl-amino acid synthase/hydrolase PM20D1	PM20D1	Q6GTS8	0.0153073	-2.21499
Alpha-enolase	ENO1	P06733	0.0154216	-2.06029
Protein FAM83F	FAM83F	Q8NEG4	0.0154436	-2.03282
Sentrin-specific protease 8	SENP8	Q96LD8	0.0155038	-2.3363
Pre-mRNA-splicing factor ATP-dependent RNA helicase PRP16	DHX38	Q92620	0.015542	2.66095
DNA repair protein XRCC3	XRCC3	O43542	0.0155547	2.53308
Interleukin-17 receptor D	IL17RD	Q8NFM7	0.0155641	2.15837
Monocyte differentiation antigen CD14	CD14	P08571	0.0155783	-2.06604
Glycogen phosphorylase, liver form	PYGL	P06737	0.0156457	-2.09409
116 kDa U5 small nuclear ribonucleoprotein component	EFTUD2	Q15029	0.0156809	-2.3795
Solute carrier organic anion transporter family member 3A1	SLCO3A1	Q9UIG8	0.0157217	2.01763
Cyclic nucleotide-binding domain-containing protein 2	CNBD2	Q96M20	0.0157415	2.04505
Dipeptidase 3	DPEP3	Q9H4B8	0.0157479	2.12429
DNA-directed RNA polymerase II subunit RPB11-b1	POLR2J2	Q9GZM3	0.0158029	2.03739
GTP-binding protein Di-Ras3	DIRAS3	O95661	0.0159578	-2.17588
N-acetylgalactosamine kinase	GALK2	Q01415	0.016048	2.03696
Protein S100-A6	S100A6	P06703	0.0161209	-2.01327
PHD finger protein 20	PHF20	Q9BVI0	0.0161995	2.18909
Protein FAM209A	FAM209A	Q5JX71	0.0162783	2.11239
Dimethylglycine dehydrogenase, mitochondrial	DMGDH	Q9UI17	0.0162958	-2.03664
Origin recognition complex subunit 3	ORC3	Q9UBD5	0.0163108	2.05932
Protein kinase C-binding protein NELL2	NELL2	Q99435	0.0163108	2.33881
ELM2 and SANT domain-containing protein 1	ELMSAN1	Q6PJG2	0.0163148	2.00588
Cell division cycle and apoptosis regulator protein 1	CCAR1	Q8IX12	0.0163188	2.27245
Uncharacterized protein C1orf105	C1orf105	O95561	0.0164487	-2.46144
Zinc finger protein 169	ZNF169	Q14929	0.0165309	2.0826
Ankyrin repeat domain-containing protein 60	ANKRD60	Q9BZ19	0.0165954	-2.23689
Cyclin-K	CCNK	O75909	0.0166354	2.39589
V-type proton ATPase subunit d 1	ATP6V0D1	P61421	0.0166422	-1.98904
Cytochrome P450 3A5	CYP3A5	P20815	0.016659	1.98807
Probable G-protein coupled receptor 174	GPR174	Q9BXC1	0.0167444	2.03316
Protein lin-7 homolog A	LIN7A	O14910	0.0168119	-2.016
Ankyrin repeat and SOCS box protein 3	ASB3	Q9Y575	0.016818	2.16159
Splicing factor 1	SF1	Q15637	0.0168223	2.0174
E3 ubiquitin-protein ligase TRAIP	TRAIP	Q9BWF2	0.0168713	1.97663
Homeobox protein MIXL1	MIXL1	Q9H2W2	0.0169489	1.97499
Protein canopy homolog 1	CNPY1	Q3B7I2	0.0170503	2.26577
Kelch domain-containing protein 2	KLHDC2	Q9Y2U9	0.0170679	2.0015
Dihydrolipoyllysine-residue succinyltransferase component of 2-oxoglutarate dehydrogenase complex, mitochondrial	DLST	P36957	0.0170738	2.14309
Cyclin-dependent kinase 9	CDK9	P50750	0.0170944	2.00067
Myotubularin-related protein 5	SBF1	O95248	0.0171743	1.98453
Placenta-specific gene 8 protein	PLAC8	Q9NZF1	0.01728	-1.97854
Zinc finger protein 331	ZNF331	Q9NQX6	0.0173278	2.23482
Akirin-1	AKIRIN1	Q9H9L7	0.0174499	2.30313
Putative uncharacterized protein C5orf66	C5orf66	Q9H5L9	0.0174856	2.10572
6-phosphogluconate dehydrogenase, decarboxylating	PGD	P52209	0.0176956	-2.20458
5-aminolevulinate synthase, erythroid-specific, mitochondrial	ALAS2	P22557	0.0177081	-2.57211
Amelogenin, X isoform	AMELX	Q99217	0.0177201	-1.98673
Dual specificity protein kinase CLK4	CLK4	Q9HAZ1	0.0177288	1.94631
Protein lin-9 homolog	LIN9	Q5TKA1	0.0177834	2.06594
GDP-fucose protein O-fucosyltransferase 1	POFUT1	Q9H488	0.0178943	1.95119
Protein S100-A11	S100A11	P31949	0.0179043	-2.31886
Protein sprouty homolog 3	SPRY3	O43610	0.0181023	2.01591
Putative myc-like protein MYCLP1	MYCLP1	P12525	0.0181326	-2.01735
Sesquipedalian-2	PHETA2	Q6ICB4	0.0182155	-2.16001
Zona pellucida sperm-binding protein 1	ZP1	P60852	0.0182636	-2.04954
Lymphocyte antigen 96	LY96	Q9Y6Y9	0.0183026	-1.92544
Huntingtin-interacting protein K	HYPK	Q9NX55	0.0185852	-1.95555
Paired mesoderm homeobox protein 2B	PHOX2B	Q99453	0.0186948	-2.63568
Serine protease 55	PRSS55	Q6UWB4	0.0186992	-1.91272
Tribbles homolog 3	TRIB3	Q96RU7	0.0187343	1.95963
THO complex subunit 7 homolog	THOC7	Q6I9Y2	0.0188287	-1.9387
Unconventional myosin-XVI	MYO16	Q9Y6X6	0.0188427	-1.96696
Zinc finger RNA-binding protein 2	ZFR2	Q9UPR6	0.0188478	1.93047
MAP kinase-activated protein kinase 5	MAPKAPK5	Q8IW41	0.0188891	2.01859
Zinc finger protein 506	ZNF506	Q5JVG8	0.018918	1.97305
[Pyruvate dehydrogenase (acetyl-transferring)] kinase isozyme 4, mitochondrial	PDK4	Q16654	0.0190247	-1.9083
Matrix metalloproteinase-25	MMP25	Q9NPA2	0.0190482	-1.93074
Tyrosine-protein kinase Tec	TEC	P42680	0.0190514	-2.24853
GRB2-associated-binding protein 2	GAB2	Q9UQC2	0.0190519	-2.16061
ATP-binding cassette sub-family B member 7, mitochondrial	ABCB7	O75027	0.0190563	2.37035
C-type lectin domain family 3 member A	CLEC3A	O75596	0.0190795	2.10162
V-type proton ATPase 16 kDa proteolipid subunit	ATP6V0C	P27449	0.0190921	-2.06086
Solute carrier family 35 member G1	SLC35G1	Q2M3R5	0.0190969	1.91109
Probable JmjC domain-containing histone demethylation protein 2C	JMJD1C	Q15652	0.0191115	2.30853
Heat shock 70 kDa protein 14	HSPA14	Q0VDF9	0.0191246	1.91383
Acidic leucine-rich nuclear phosphoprotein 32 family member D	ANP32D	O95626	0.0191321	1.9353
Zinc finger protein 554	ZNF554	Q86TJ5	0.0191349	1.9016
Zinc finger protein 681	ZNF681	Q96N22	0.0191407	-2.04629
Pleckstrin homology-like domain family B member 3	PHLDB3	Q6NSJ2	0.0191452	1.94032
Tyrosine-protein kinase JAK3	JAK3	P52333	0.0191543	-1.91432
Kelch-like protein 24	KLHL24	Q6TFL4	0.0192029	1.9595
Low affinity immunoglobulin gamma Fc region receptor II-c	FCGR2C	P31995	0.0192431	-2.30751
G-protein coupled receptor-associated sorting protein 1	GPRASP1	Q5JY77	0.0192784	1.9688
Fructose-bisphosphate aldolase A	ALDOA	P04075	0.0192901	-1.91425
Putative RNA polymerase II subunit B1 CTD phosphatase RPAP2	RPAP2	Q8IXW5	0.0193128	1.99401
Nuclear fragile X mental retardation-interacting protein 1	NUFIP1	Q9UHK0	0.0193636	2.06967
NACHT, LRR and PYD domains-containing protein 12	NLRP12	P59046	0.0194307	-1.94611
Zinc finger protein 544	ZNF544	Q6NX49	0.0195079	1.88906
Dymeclin	DYM	Q7RTS9	0.0195204	-1.88749
Immunoglobulin iota chain	VPREB1	P12018	0.0195613	1.98947
Progesterone-induced-blocking factor 1	PIBF1	Q8WXW3	0.0195652	1.93279
Probable methyltransferase TARBP1	TARBP1	Q13395	0.0197112	1.9817
POU domain, class 6, transcription factor 1	POU6F1	Q14863	0.0197246	2.58525
Helicase POLQ-like	HELQ	Q8TDG4	0.0197353	1.88412
B-cell lymphoma/leukemia 11B	BCL11B	Q9C0K0	0.019828	2.01574
Glutamine-rich protein 1	QRICH1	Q2TAL8	0.0198583	1.88004
Uncharacterized protein KIAA1522	KIAA1522	Q9P206	0.0199353	-2.43903
Interleukin enhancer-binding factor 2	ILF2	Q12905	0.0199757	1.92342
Zinc finger protein 551	ZNF551	Q7Z340	0.0200484	1.88973
BPI fold-containing family B member 6	BPIFB6	Q8NFQ5	0.0200516	-1.884
Rho-related GTP-binding protein RhoU	RHOU	Q7L0Q8	0.0201285	-1.86983
ATP synthase F	ATP5MC2	Q06055	0.0201514	2.13689
U6 snRNA-associated Sm-like protein LSm7	LSM7	Q9UK45	0.0201591	2.0494
Mitochondrial uncoupling protein 3	UCP3	P55916	0.0202165	1.92125
T-cell leukemia homeobox protein 1	TLX1	P31314	0.0202446	-1.87287
Disks large-associated protein 1	DLGAP1	O14490	0.02025	-1.90698
3'-5' exoribonuclease 1	ERI1	Q8IV48	0.0204105	-2.0494
Trace amine-associated receptor 9	TAAR9	Q96RI9	0.0204248	2.25506
Cytoplasmic FMR1-interacting protein 2	CYFIP2	Q96F07	0.020548	2.11242
SRA stem-loop-interacting RNA-binding protein, mitochondrial	SLIRP	Q9GZT3	0.0206182	1.8762
Protein S100-A12	S100A12	P80511	0.0206329	-2.44049
Membrane-spanning 4-domains subfamily A member 4A	MS4A4A	Q96JQ5	0.0206514	-1.87225
Ubiquilin-like protein	UBQLNL	Q8IYU4	0.0206758	2.06592
Cytochrome P450 1B1	CYP1B1	Q16678	0.0207057	-1.87243
Eukaryotic translation initiation factor 3 subunit D	EIF3D	O15371	0.0207266	2.10923
BRCA2-interacting transcriptional repressor EMSY	EMSY	Q7Z589	0.0207397	1.86242
Proactivator polypeptide-like 1 [Cleaved into: Saposin A-like; Saposin B-Val-like; Saposin B-like; Saposin C-like; Saposin D-like]	PSAPL1	Q6NUJ1	0.0208401	-1.86613
Coatomer subunit zeta-1	COPZ1	P61923	0.0208911	-2.35819
Nuclear pore complex protein Nup107	NUP107	P57740	0.0209663	1.89601
Probable G-protein coupled receptor 153	GPR153	Q6NV75	0.0209714	-1.8849
Ras-related protein Rab-5A	RAB5A	P20339	0.0209844	-1.84723
Ankyrin repeat and zinc finger domain-containing protein 1	ANKZF1	Q9H8Y5	0.0211348	1.85253
L-2-hydroxyglutarate dehydrogenase, mitochondrial	L2HGDH	Q9H9P8	0.0211357	2.08137
F-box only protein 15	FBXO15	Q8NCQ5	0.0211358	1.87599
Hepatocyte nuclear factor 3-beta	FOXA2	Q9Y261	0.0212189	-1.85068
Trichoplein keratin filament-binding protein	TCHP	Q9BT92	0.0212892	1.95836
RPA-interacting protein	RPAIN	Q86UA6	0.0214002	1.99222
Transcription factor 20	TCF20	Q9UGU0	0.0215746	1.83217
Glutamine synthetase	GLUL	P15104	0.0217293	-2.02356
Calretinin	CALB2	P22676	0.0217375	-1.9411
Immunoglobulin lambda variable 4-60	IGLV4-60	A0A075B6I1	0.0217864	1.92333
Tripartite motif-containing protein 6	TRIM6	Q9C030	0.0218024	-1.83691
Cell division control protein 45 homolog	CDC45	O75419	0.0218266	-2.08332
Myosin-3	MYH3	P11055	0.0218503	2.11464
Bromodomain and WD repeat-containing protein 1	BRWD1	Q9NSI6	0.0219089	1.83757
Defensin-6	DEFA6	Q01524	0.0219111	1.97205
Leukocyte immunoglobulin-like receptor subfamily B member 2	LILRB2	Q8N423	0.0221225	-1.81597
Interferon regulatory factor 2-binding protein 2	IRF2BP2	Q7Z5L9	0.0221756	1.89388
DnaJ homolog subfamily C member 2	DNAJC2	Q99543	0.0222174	1.81451
Sodium/bile acid cotransporter 7	SLC10A7	Q0GE19	0.0222555	-2.27408
Testis-expressed protein 264	TEX264	Q9Y6I9	0.0223185	2.0074
Muscarinic acetylcholine receptor M1	CHRM1	P11229	0.0223427	1.90332
Fragile X mental retardation syndrome-related protein 1	FXR1	P51114	0.0223845	1.822
Antileukoproteinase	SLPI	P03973	0.0224057	-1.80888
Vesicle-associated membrane protein 7	VAMP7	P51809	0.0224207	-2.23079
Toll-like receptor 1	TLR1	Q15399	0.0225419	-1.84763
Mas-related G-protein coupled receptor member X4	MRGPRX4	Q96LA9	0.0225831	-2.07865
Zinc finger protein 573	ZNF573	Q86YE8	0.0226035	2.38833
Activin receptor type-1	ACVR1	Q04771	0.0226323	-1.95964
Signal-induced proliferation-associated 1-like protein 2	SIPA1L2	Q9P2F8	0.0226963	-1.84281
MAP/microtubule affinity-regulating kinase 4	MARK4	Q96L34	0.0227174	-2.05253
AP-1 complex subunit gamma-1	AP1G1	O43747	0.0227526	-1.93139
Maltase-glucoamylase, intestinal [Includes: Maltase	MGAM	O43451	0.0227752	-2.20391
DNA repair protein complementing XP-G cells	ERCC5	P28715	0.0228332	1.83675
Leucine-rich PPR motif-containing protein, mitochondrial	LRPPRC	P42704	0.0228441	1.8153
Versican core protein	VCAN	P13611	0.02285	-1.88273
Histone deacetylase 8	HDAC8	Q9BY41	0.0229204	2.06854
V-type proton ATPase catalytic subunit A	ATP6V1A	P38606	0.0230934	-1.79493
Chromodomain-helicase-DNA-binding protein 4	CHD4	Q14839	0.0232014	2.27701
Dynein heavy chain 10, axonemal	DNAH10	Q8IVF4	0.0232528	-1.90974
Polynucleotide 5'-hydroxyl-kinase NOL9	NOL9	Q5SY16	0.0233915	1.79945
Testis-expressed protein 13B	TEX13B	Q9BXU2	0.0234201	-1.8952
Inactive phospholipase D5	PLD5	Q8N7P1	0.0234797	-2.00928
RNA-binding protein FUS	FUS	P35637	0.0235766	1.79376
M-phase inducer phosphatase 3	CDC25C	P30307	0.0235863	2.06858
Mitogen-activated protein kinase kinase kinase kinase 3	MAP4K3	Q8IVH8	0.0236592	1.95385
Membrane progestin receptor epsilon	PAQR9	Q6ZVX9	0.0236738	-2.21989
ATP synthase subunit alpha, mitochondrial	ATP5F1A	P25705	0.0237014	1.81246
WW domain-binding protein 2	WBP2	Q969T9	0.0237034	-2.18125
Sodium-dependent phosphate transport protein 4	SLC17A3	O00476	0.0237067	-1.80093
Formimidoyltransferase-cyclodeaminase	FTCD	O95954	0.0237218	-1.91214
Matrix metalloproteinase-28	MMP28	Q9H239	0.0237535	1.88033
Keratin, type II cuticular Hb5	KRT85	P78386	0.0237965	-1.81817
Protein amnionless	AMN	Q9BXJ7	0.0238429	1.97889
Monoacylglycerol lipase ABHD2	ABHD2	P08910	0.0239008	-1.78582
SERTA domain-containing protein 2	SERTAD2	Q14140	0.0239273	1.89616
Mediator of RNA polymerase II transcription subunit 17	MED17	Q9NVC6	0.0239843	2.12807
BTB/POZ domain-containing protein KCTD7	KCTD7	Q96MP8	0.0240798	1.7968
Zinc finger protein 254	ZNF254	O75437	0.0241292	1.90033
Solute carrier family 35 member F4	SLC35F4	A4IF30	0.0241418	-1.76729
Cytochrome P450 2C19	CYP2C19	P33261	0.0241456	-1.76697
Protein YIPF1	YIPF1	Q9Y548	0.0241476	-2.14719
Rab11 family-interacting protein 3	RAB11FIP3	O75154	0.0242389	1.90928
AF4/FMR2 family member 4	AFF4	Q9UHB7	0.0243646	1.76251
Cytosolic purine 5'-nucleotidase	NT5C2	P49902	0.0244169	-1.845
Katanin p60 ATPase-containing subunit A1	KATNA1	O75449	0.0244953	1.78347
Prostate and testis expressed protein 2	PATE2	Q6UY27	0.0245479	-1.78492
Membrane-spanning 4-domains subfamily A member 8	MS4A8	Q9BY19	0.0245975	-1.79675
Late cornified envelope protein 1B	LCE1B	Q5T7P3	0.0247551	-1.97011
Protein lifeguard 1	GRINA	Q7Z429	0.0247597	-1.86225
Transformation/transcription domain-associated protein	TRRAP	Q9Y4A5	0.0247744	1.76424
Integrator complex subunit 4	INTS4	Q96HW7	0.0248078	2.28483
Actin-binding protein IPP	IPP	Q9Y573	0.0248573	1.84297
Protein ecdysoneless homolog	ECD	O95905	0.0249494	1.80509
CCR4-NOT transcription complex subunit 2	CNOT2	Q9NZN8	0.0249532	1.81256
E3 ubiquitin-protein ligase MARCH5	MARCH5	Q9NX47	0.0249853	-1.75018
Uncharacterized protein C1orf53	C1orf53	Q5VUE5	0.0250388	-1.80201
Interferon regulatory factor 8	IRF8	Q02556	0.0250744	1.75549
2-acylglycerol O-acyltransferase 2	MOGAT2	Q3SYC2	0.0251078	-1.82081
DEP domain-containing mTOR-interacting protein	DEPTOR	Q8TB45	0.0251729	1.89696
Testis-expressed protein 2	TEX2	Q8IWB9	0.0251831	-1.76955
Regulator of telomere elongation helicase 1	RTEL1	Q9NZ71	0.0252783	-1.9006
E3 ubiquitin-protein ligase HECW1	HECW1	Q76N89	0.0253485	-2.00962
Rho GTPase-activating protein 44	ARHGAP44	Q17R89	0.0253553	1.76344
Transmembrane gamma-carboxyglutamic acid protein 3	PRRG3	Q9BZD7	0.0253766	1.79452
IQCJ-SCHIP1 readthrough transcript protein	IQCJ-SCHIP1	B3KU38	0.0253868	-1.83983
Putative ribosome-binding factor A, mitochondrial	RBFA	Q8N0V3	0.0255403	1.79957
Shugoshin 1	SGO1	Q5FBB7	0.0256449	1.86657
Protein Jumonji	JARID2	Q92833	0.0257084	1.87841
Estrogen-related receptor gamma	ESRRG	P62508	0.0258605	-1.81
Histone-lysine N-methyltransferase 2D	KMT2D	O14686	0.0258707	1.73675
Zinc finger protein Aiolos	IKZF3	Q9UKT9	0.025936	1.79106
Cathepsin D	CTSD	P07339	0.026115	-2.19707
Tyrosine-protein kinase HCK	HCK	P08631	0.0261242	-1.72356
Prostaglandin E2 receptor EP2 subtype	PTGER2	P43116	0.0261942	-2.00322
Zinc finger protein basonuclin-1	BNC1	Q01954	0.0262074	-1.96494
Leucine-rich repeat-containing protein 38	LRRC38	Q5VT99	0.0262922	-1.75999
Protein kinase C-binding protein 1	ZMYND8	Q9ULU4	0.0263024	1.94907
cAMP-specific 3',5'-cyclic phosphodiesterase 7B	PDE7B	Q9NP56	0.0264628	-1.74499
Alpha-actinin-2	ACTN2	P35609	0.0265198	-1.97207
Transmembrane protein 33	TMEM33	P57088	0.0265232	-1.8874
Rho guanine nucleotide exchange factor 9	ARHGEF9	O43307	0.0265674	1.85822
Acyl-coenzyme A thioesterase 1	ACOT1	Q86TX2	0.0265801	1.84256
Acyl-CoA-binding domain-containing protein 4	ACBD4	Q8NC06	0.0265857	1.80895
Zinc finger protein 398	ZNF398	Q8TD17	0.0266403	1.73848
Grancalcin	GCA	P28676	0.0266879	-1.71244
Golgi-associated kinase 1B	GASK1B	Q6UWH4	0.0267353	-1.83009
Mas-related G-protein coupled receptor MRG	MAS1L	P35410	0.0267365	-1.71129
Interleukin-1 receptor-associated kinase 1-binding protein 1	IRAK1BP1	Q5VVH5	0.026762	1.80683
N-alpha-acetyltransferase 15, NatA auxiliary subunit	NAA15	Q9BXJ9	0.0267878	1.78299
Peptidyl-prolyl cis-trans isomerase H	PPIH	O43447	0.026902	1.99918
Cell surface hyaluronidase	CEMIP2	Q9UHN6	0.0269161	-1.75757
S-adenosylmethionine synthase isoform type-1	MAT1A	Q00266	0.0269796	-1.70602
OCIA domain-containing protein 1	OCIAD1	Q9NX40	0.0269952	1.74842
Poly [ADP-ribose] polymerase tankyrase-1	TNKS	O95271	0.0270318	1.72045
DNA polymerase zeta catalytic subunit	REV3L	O60673	0.0273361	1.95367
Synaptic vesicle glycoprotein 2A	SV2A	Q7L0J3	0.0273606	1.69974
Ras-related protein Rab-4A	RAB4A	P20338	0.0274294	-1.70096
COMM domain-containing protein 5	COMMD5	Q9GZQ3	0.0274352	1.80421
C-X-C motif chemokine 16	CXCL16	Q9H2A7	0.0274571	-1.86626
Prokineticin-2	PROK2	Q9HC23	0.0274686	-1.87102
Ubiquitin-40S ribosomal protein S27a	RPS27A	P62979	0.0274872	-1.69762
CAAX prenyl protease 1 homolog	ZMPSTE24	O75844	0.0275436	-2.29381
Apolipoprotein A-V	APOA5	Q6Q788	0.027585	-1.7044
Forkhead box protein F2	FOXF2	Q12947	0.0276838	-1.70449
Cell cycle control protein 50A	TMEM30A	Q9NV96	0.0276873	-1.70552
Putative STAG3-like protein 2	STAG3L2	P0CL84	0.0277725	1.85676
Thiosulfate sulfurtransferase	TST	Q16762	0.0277801	-1.75265
Ras-related protein Rab-6A	RAB6A	P20340	0.0278588	-1.80282
Testis-expressed sequence 37 protein	TEX37	Q96LM6	0.0278675	1.68957
Small integral membrane protein 3	SMIM3	Q9BZL3	0.0279602	-1.71686
Epsin-3	EPN3	Q9H201	0.0279758	-1.72221
Serine/threonine-protein phosphatase 4 regulatory subunit 3B	PPP4R3B	Q5MIZ7	0.028056	1.99722
Arrestin domain-containing protein 2	ARRDC2	Q8TBH0	0.028357	1.962
WD repeat and SOCS box-containing protein 2	WSB2	Q9NYS7	0.0284265	-1.6777
Inactive peptidyl-prolyl cis-trans isomerase FKBP6	FKBP6	O75344	0.0284275	-1.72082
Beta-1,3-galactosyltransferase 5	B3GALT5	Q9Y2C3	0.0286174	1.69367
Dystrobrevin alpha	DTNA	Q9Y4J8	0.0286525	-1.67814
Citron Rho-interacting kinase	CIT	O14578	0.0286547	-2.21341
Protein C10	C12orf57	Q99622	0.0286913	1.79618
Meiosis inhibitor protein 1	MEI1	Q5TIA1	0.0287511	-2.2774
Cilia- and flagella-associated protein 300	CFAP300	Q9BRQ4	0.0287885	-1.67362
Tubulin polyglutamylase TTLL5	TTLL5	Q6EMB2	0.0289163	1.67044
Tetratricopeptide repeat protein 19, mitochondrial	TTC19	Q6DKK2	0.0289809	1.67872
Collagen alpha-5	COL4A5	P29400	0.0290523	-1.94432
Keratin-associated protein 4-1	KRTAP4-1	Q9BYQ7	0.0291247	1.83633
Ribosome biogenesis protein BMS1 homolog	BMS1	Q14692	0.0291847	1.69895
Zinc finger protein 750	ZNF750	Q32MQ0	0.0291969	1.76269
Melanoma-associated antigen B2	MAGEB2	O15479	0.0292679	-1.94746
Lysine-specific demethylase 2A	KDM2A	Q9Y2K7	0.0292906	1.90434
ATPase WRNIP1	WRNIP1	Q96S55	0.0293307	1.93379
Protein FAM107B	FAM107B	Q9H098	0.0293391	1.7618
Ubiquinone biosynthesis O-methyltransferase, mitochondrial	COQ3	Q9NZJ6	0.0293484	1.86166
Membrane protein FAM174A	FAM174A	Q8TBP5	0.02935	-1.71163
Testis-specific Y-encoded-like protein 2	TSPYL2	Q9H2G4	0.0293978	1.70624
Diphosphoinositol polyphosphate phosphohydrolase 3-alpha	NUDT10	Q8NFP7	0.0294434	1.67948
Pleckstrin homology domain-containing family G member 5	PLEKHG5	O94827	0.0294565	-2.04719
TBC1 domain family member 10B	TBC1D10B	Q4KMP7	0.0295039	-1.6643
B melanoma antigen 2	BAGE2	Q86Y30	0.0295114	1.66602
Pro-neuregulin-2, membrane-bound isoform	NRG2	O14511	0.029527	-1.7036
Probable ATP-dependent RNA helicase DHX34	DHX34	Q14147	0.0295313	2.01644
Olfactory receptor 3A1	OR3A1	P47881	0.0297925	1.83898
G1/S-specific cyclin-D1	CCND1	P24385	0.0298498	-1.65465
Guanine nucleotide-binding protein G	GNG10	P50151	0.0300563	-1.77402
Guanine nucleotide-binding protein G	GNG5	P63218	0.0300575	-1.70376
Chondroadherin	CHAD	O15335	0.0301255	1.65815
Protocadherin beta-8	PCDHB8	Q9UN66	0.0301631	-1.67044
Matrix Gla protein	MGP	P08493	0.0302323	1.80603
Protein-glutamine gamma-glutamyltransferase K	TGM1	P22735	0.0302858	1.68404
Bax inhibitor 1	TMBIM6	P55061	0.0303072	-1.7389
Bifunctional epoxide hydrolase 2 [Includes: Cytosolic epoxide hydrolase 2	EPHX2	P34913	0.0303572	1.64863
60S ribosomal protein L35	RPL35	P42766	0.0304347	1.68627
Enhancer of rudimentary homolog	ERH	P84090	0.0305727	-1.85015
Interferon-induced transmembrane protein 2	IFITM2	Q01629	0.0305906	-1.68475
Putative uncharacterized protein encoded by LINC00337	LINC00337	Q8N6G1	0.0305976	-2.28091
Plexin-A2	PLXNA2	O75051	0.030746	-1.64703
Protein C11orf74	C11orf74	Q86VG3	0.0307974	-1.63824
Gamma-aminobutyric acid receptor subunit rho-3	GABRR3	A8MPY1	0.030808	-1.63843
Activating transcription factor 7-interacting protein 1	ATF7IP	Q6VMQ6	0.0309141	1.64176
Structural maintenance of chromosomes protein 3	SMC3	Q9UQE7	0.0309233	2.01739
Histone acetyltransferase KAT6A	KAT6A	Q92794	0.0310845	1.63155
Paired mesoderm homeobox protein 2	PRRX2	Q99811	0.0311533	1.66774
Zinc finger MYM-type protein 5	ZMYM5	Q9UJ78	0.0311823	1.99127
Zinc finger BED domain-containing protein 6	ZBED6	P86452	0.031184	1.65536
Protocadherin beta-13	PCDHB13	Q9Y5F0	0.0312201	-1.66453
Trinucleotide repeat-containing gene 6B protein	TNRC6B	Q9UPQ9	0.0312304	2.13401
Serine/threonine-protein kinase LATS2	LATS2	Q9NRM7	0.0312707	-1.63969
Paraneoplastic antigen-like protein 6A	PNMA6A	P0CW24	0.0313085	-1.64533
Butyrophilin-like protein 2	BTNL2	Q9UIR0	0.0313558	-2.21158
U5 small nuclear ribonucleoprotein 40 kDa protein	SNRNP40	Q96DI7	0.0314416	1.70316
Scavenger receptor cysteine-rich domain-containing group B protein	SSC4D	Q8WTU2	0.0315406	-1.75225
Mediator of RNA polymerase II transcription subunit 1	MED1	Q15648	0.0316257	1.68136
Zinc transporter 7	SLC30A7	Q8NEW0	0.031695	1.98291
Scavenger receptor class A member 5	SCARA5	Q6ZMJ2	0.0317844	-1.61909
WD repeat and FYVE domain-containing protein 1	WDFY1	Q8IWB7	0.0318541	1.61788
Lysosomal-associated transmembrane protein 5	LAPTM5	Q13571	0.0318971	-1.66003
Electrogenic sodium bicarbonate cotransporter 4	SLC4A5	Q9BY07	0.0319001	1.70004
FACT complex subunit SSRP1	SSRP1	Q08945	0.0319269	1.64983
Uncharacterized protein KIAA0355	KIAA0355	O15063	0.031965	1.6183
60S ribosomal protein L18a	RPL18A	Q02543	0.0321625	1.6387
Semaphorin-5B	SEMA5B	Q9P283	0.0321699	1.65214
2',3'-cyclic-nucleotide 3'-phosphodiesterase	CNP	P09543	0.0321962	-1.66188
Histone-lysine N-methyltransferase EHMT1	EHMT1	Q9H9B1	0.0321982	1.73848
Protein BEX1	BEX1	Q9HBH7	0.0322109	-1.67646
Mitochondrial dicarboxylate carrier	SLC25A10	Q9UBX3	0.0322153	-1.61153
Basic leucine zipper transcriptional factor ATF-like	BATF	Q16520	0.0322386	-1.93752
Late cornified envelope protein 1E	LCE1E	Q5T753	0.0322978	-1.72947
Splicing regulator RBM11	RBM11	P57052	0.0323318	1.7416
Protein-glutamine gamma-glutamyltransferase 2	TGM2	P21980	0.0323416	1.61444
Prenylcysteine oxidase-like	PCYOX1L	Q8NBM8	0.0323872	1.8007
Vesicle transport protein SFT2A	SFT2D1	Q8WV19	0.0324449	-1.68278
Regulator of cell cycle RGCC	RGCC	Q9H4X1	0.0324468	1.60737
Probable G-protein coupled receptor 173	GPR173	Q9NS66	0.032496	2.00498
Interferon-induced transmembrane protein 3	IFITM3	Q01628	0.0325793	-1.60886
Protein S100-A9	S100A9	P06702	0.0325817	-1.62178
Polycomb protein SUZ12	SUZ12	Q15022	0.032612	1.85428
Phosphoacetylglucosamine mutase	PGM3	O95394	0.0327623	1.6682
Protein transport protein Sec23A	SEC23A	Q15436	0.0328133	-1.97968
L-fucose kinase	FCSK	Q8N0W3	0.0329614	1.71238
Testicular haploid expressed gene protein	THEG	Q9P2T0	0.0330111	-1.86642
SWI/SNF complex subunit SMARCC1	SMARCC1	Q92922	0.0330255	1.6841
Leucine-rich repeat-containing protein 45	LRRC45	Q96CN5	0.033055	-1.86964
5-hydroxytryptamine receptor 3B	HTR3B	O95264	0.0330603	-1.69047
Piwi-like protein 2	PIWIL2	Q8TC59	0.0331338	-1.734
Phosphoserine aminotransferase	PSAT1	Q9Y617	0.033267	-1.61975
ATP-dependent RNA helicase SUPV3L1, mitochondrial	SUPV3L1	Q8IYB8	0.0333002	1.68672
Ankyrin repeat domain-containing protein 36B	ANKRD36B	Q8N2N9	0.0333685	1.59261
Transforming growth factor-beta receptor-associated protein 1	TGFBRAP1	Q8WUH2	0.0333901	1.61448
Protein CBFA2T2	CBFA2T2	O43439	0.0334362	1.59215
tRNA selenocysteine 1-associated protein 1	TRNAU1AP	Q9NX07	0.0336609	1.61452
Transmembrane protein 59	TMEM59	Q9BXS4	0.033667	-1.63357
Tyrosine-protein kinase Fgr	FGR	P09769	0.0337291	-1.58925
Complement component C1q receptor	CD93	Q9NPY3	0.0337376	-1.60727
Transient receptor potential cation channel subfamily M member 2	TRPM2	O94759	0.033743	-1.71565
Carboxypeptidase A6	CPA6	Q8N4T0	0.0337649	-1.65657
Proteasome subunit beta type-3	PSMB3	P49720	0.0337754	-1.90056
Mediator of RNA polymerase II transcription subunit 13	MED13	Q9UHV7	0.033897	1.59868
Neuroblastoma-amplified sequence	NBAS	A2RRP1	0.0339219	1.59576
Small ubiquitin-related modifier 4	SUMO4	Q6EEV6	0.033924	-1.58447
Mitochondrial RNA pseudouridine synthase RPUSD4	RPUSD4	Q96CM3	0.0339597	1.83993
Uncharacterized protein FAM167A-AS1	FAM167A-AS1	Q96KT0	0.0339698	-1.58519
Valacyclovir hydrolase	BPHL	Q86WA6	0.0339757	1.721
39S ribosomal protein L32, mitochondrial	MRPL32	Q9BYC8	0.0339926	1.60695
Splicing factor, suppressor of white-apricot homolog	SFSWAP	Q12872	0.0340569	2.00507
Cytochrome c oxidase subunit 8A, mitochondrial	COX8A	P10176	0.034075	-1.68726
Protein mab-21-like 2	MAB21L2	Q9Y586	0.0341011	1.59734
GTP-binding protein 1	GTPBP1	O00178	0.0341683	1.58999
ATP-dependent RNA helicase DDX50	DDX50	Q9BQ39	0.0342926	1.70121
Ankyrin repeat domain-containing protein 35	ANKRD35	Q8N283	0.0343551	-1.73725
KRAB domain-containing protein 1	KRBOX1	C9JBD0	0.0344954	-1.57748
A disintegrin and metalloproteinase with thrombospondin motifs 17	ADAMTS17	Q8TE56	0.0345615	1.64698
Septin-7	SEPTIN7	Q16181	0.0347659	-1.71131
Leucine zipper protein 1	LUZP1	Q86V48	0.0348355	1.57879
Carbohydrate-responsive element-binding protein	MLXIPL	Q9NP71	0.0348375	-1.57076
Coiled-coil domain-containing protein 18	CCDC18	Q5T9S5	0.0349787	1.58032
Rap1 GTPase-GDP dissociation stimulator 1	RAP1GDS1	P52306	0.0349953	-1.64478
Protein kinase C and casein kinase substrate in neurons protein 3	PACSIN3	Q9UKS6	0.0351248	-1.83913
Ly6/PLAUR domain-containing protein 3	LYPD3	O95274	0.0351343	1.64893
Putative tripartite motif-containing protein 61	TRIM61	Q5EBN2	0.0352488	-1.56423
INO80 complex subunit B	INO80B	Q9C086	0.0352851	-2.03036
Oviduct-specific glycoprotein	OVGP1	Q12889	0.0354005	1.5629
E3 ubiquitin-protein ligase TRIM31	TRIM31	Q9BZY9	0.0354337	-1.60426
M-phase inducer phosphatase 1	CDC25A	P30304	0.0354577	-1.61169
Arachidonate 5-lipoxygenase-activating protein	ALOX5AP	P20292	0.0356031	-1.5796
Oxoeicosanoid receptor 1	OXER1	Q8TDS5	0.0356059	-1.58493
General transcription and DNA repair factor IIH helicase subunit XPD	ERCC2	P18074	0.0356212	1.64504
Ras-related protein Rab-10	RAB10	P61026	0.0357777	-1.60728
Izumo sperm-egg fusion protein 4	IZUMO4	Q1ZYL8	0.035785	-1.56848
ADM [Cleaved into: Adrenomedullin	ADM	P35318	0.0358137	-1.71184
G1/S-specific cyclin-D2	CCND2	P30279	0.0358563	1.69191
U11/U12 small nuclear ribonucleoprotein 35 kDa protein	SNRNP35	Q16560	0.0359935	1.7523
Chromodomain-helicase-DNA-binding protein 8	CHD8	Q9HCK8	0.0361137	1.63807
Zinc finger MYM-type protein 4	ZMYM4	Q5VZL5	0.036167	1.64101
Secreted and transmembrane protein 1	SECTM1	Q8WVN6	0.0361933	-1.55158
Neuroplastin	NPTN	Q9Y639	0.0363062	-1.64736
G1/S-specific cyclin-E1	CCNE1	P24864	0.0363421	1.58213
Retinal dehydrogenase 2	ALDH1A2	O94788	0.0363545	-1.57024
Isthmin-1	ISM1	B1AKI9	0.0363683	1.5882
Non-POU domain-containing octamer-binding protein	NONO	Q15233	0.0364153	1.55047
Nuclear factor of activated T-cells 5	NFAT5	O94916	0.0365557	1.86283
Histone deacetylase 11	HDAC11	Q96DB2	0.0366671	-1.66294
T-cell leukemia homeobox protein 2	TLX2	O43763	0.0367511	1.60539
Actin-like protein 7A	ACTL7A	Q9Y615	0.0367953	-1.63916
Methyltransferase-like protein 25	METTL25	Q8N6Q8	0.0368952	1.54051
Protein argonaute-4	AGO4	Q9HCK5	0.0369298	-1.88417
Mannosyl-oligosaccharide 1,2-alpha-mannosidase IC	MAN1C1	Q9NR34	0.0369519	1.55262
Titin	TTN	Q8WZ42	0.0370337	1.68231
Protein RCC2	RCC2	Q9P258	0.0371915	1.59101
Angiopoietin-1 receptor	TEK	Q02763	0.037222	1.59448
Putative olfactory receptor 1F2	OR1F2P	Q96R84	0.0372454	1.60502
NudC domain-containing protein 2	NUDCD2	Q8WVJ2	0.0372584	1.5454
Probable RNA-binding protein 19	RBM19	Q9Y4C8	0.0373992	1.53624
Calcipressin-3	RCAN3	Q9UKA8	0.0374875	1.82502
Tau-tubulin kinase 1	TTBK1	Q5TCY1	0.0375199	1.53695
C-C chemokine receptor type 2	CCR2	P41597	0.0375269	-1.60539
Ubiquitin carboxyl-terminal hydrolase CYLD	CYLD	Q9NQC7	0.0375684	1.54348
Striatin-interacting protein 1	STRIP1	Q5VSL9	0.0375924	1.65354
Pulmonary surfactant-associated protein C	SFTPC	P11686	0.0376095	-1.86891
T-cell immunomodulatory protein	ITFG1	Q8TB96	0.0376999	1.53201
DNA repair protein RAD52 homolog	RAD52	P43351	0.0379439	1.53508
VPS9 domain-containing protein 1	VPS9D1	Q9Y2B5	0.0382101	-1.60405
Neutral and basic amino acid transport protein rBAT	SLC3A1	Q07837	0.0382249	1.71981
Periplakin	PPL	O60437	0.0382288	-1.52974
Dynein regulatory complex subunit 5	TCTE1	Q5JU00	0.0383055	-1.81505
Fibroblast growth factor receptor 1	FGFR1	P11362	0.0383177	1.65308
Polyadenylate-binding protein 2	PABPN1	Q86U42	0.0383604	1.75255
Protein O-GlcNAcase	OGA	O60502	0.0384528	1.52315
Heterogeneous nuclear ribonucleoproteins A2/B1	HNRNPA2B1	P22626	0.0384549	1.54612
Zinc finger protein 507	ZNF507	Q8TCN5	0.0384733	1.85611
Mitogen-activated protein kinase 6	MAPK6	Q16659	0.0384943	-1.70364
SH2 domain-containing protein 5	SH2D5	Q6ZV89	0.0385133	-1.58873
Transcription factor Dp family member 3	TFDP3	Q5H9I0	0.0385372	-1.51836
Solute carrier organic anion transporter family member 1C1	SLCO1C1	Q9NYB5	0.038701	-1.51756
Nicotinamide riboside kinase 2	NMRK2	Q9NPI5	0.0387022	1.75174
SAM domain-containing protein SAMSN-1	SAMSN1	Q9NSI8	0.0387349	-2.02143
Syntenin-1	SDCBP	O00560	0.038824	-1.51747
Nuclear receptor subfamily 6 group A member 1	NR6A1	Q15406	0.0389807	1.51328
Mineralocorticoid receptor	NR3C2	P08235	0.0389957	1.51344
Inter-alpha-trypsin inhibitor heavy chain H6	ITIH6	Q6UXX5	0.0390923	-1.51951
60S acidic ribosomal protein P1	RPLP1	P05386	0.0391732	1.60757
Serine/threonine-protein kinase 32B	STK32B	Q9NY57	0.0392491	-1.55298
Protein sel-1 homolog 3	SEL1L3	Q68CR1	0.0392542	1.71879
Nuclear envelope integral membrane protein 1	NEMP1	O14524	0.0393229	1.52612
Interleukin-3	IL3	P08700	0.0393592	-1.51325
Stromelysin-2	MMP10	P09238	0.0394847	-1.51332
Proprotein convertase subtilisin/kexin type 6	PCSK6	P29122	0.0395226	-1.93144
Methyltransferase-like protein 6	METTL6	Q8TCB7	0.0395814	1.51131
Dedicator of cytokinesis protein 10	DOCK10	Q96BY6	0.0396134	1.86401
DNA-directed RNA polymerase III subunit RPC5	POLR3E	Q9NVU0	0.03972	1.66219
Ashwin	C2orf49	Q9BVC5	0.0397536	1.61374
Ras-like protein family member 10B	RASL10B	Q96S79	0.0398034	1.64929
Krueppel-like factor 5	KLF5	Q13887	0.0398123	1.72924
Axin-2	AXIN2	Q9Y2T1	0.0398222	1.52207
Protocadherin beta-3	PCDHB3	Q9Y5E6	0.0398361	-1.5097
M-phase phosphoprotein 9	MPHOSPH9	Q99550	0.0399326	1.51637
Protein tyrosine phosphatase domain-containing protein 1	PTPDC1	A2A3K4	0.0400356	1.58062
CD166 antigen	ALCAM	Q13740	0.040094	-1.64094
Intraflagellar transport protein 27 homolog	IFT27	Q9BW83	0.0402034	1.52445
Tigger transposable element-derived protein 1	TIGD1	Q96MW7	0.0402475	1.54212
PILR alpha-associated neural protein	PIANP	Q8IYJ0	0.0402722	-1.53411
ALS2 C-terminal-like protein	ALS2CL	Q60I27	0.0404252	1.9552
Peroxisomal membrane protein PEX14	PEX14	O75381	0.0404393	1.54974
Cell cycle checkpoint protein RAD17	RAD17	O75943	0.0405388	1.62885
Hepatoma-derived growth factor	HDGF	P51858	0.0406496	-1.62191
Cytokine receptor common subunit beta	CSF2RB	P32927	0.0406682	-1.74608
Protein FAM228B	FAM228B	P0C875	0.0407316	1.63918
Zinc finger protein 532	ZNF532	Q9HCE3	0.0407869	1.49523
Rho-related GTP-binding protein Rho6	RND1	Q92730	0.0408075	1.56936
Probable E3 ubiquitin-protein ligase MID2	MID2	Q9UJV3	0.040855	1.49237
Ribosome biogenesis protein BRX1 homolog	BRIX1	Q8TDN6	0.0409372	1.48816
Cytosolic phospholipase A2 delta	PLA2G4D	Q86XP0	0.0410393	-1.48875
Receptor expression-enhancing protein 5	REEP5	Q00765	0.0411099	-1.73413
Shootin-1	SHTN1	A0MZ66	0.0411099	-1.58927
Melanoma antigen recognized by T-cells 1	MLANA	Q16655	0.0411261	1.63929
BRCA1-associated protein	BRAP	Q7Z569	0.0411453	1.57519
Zinc finger protein ZIC 4	ZIC4	Q8N9L1	0.0411844	-1.49982
Interferon-inducible double-stranded RNA-dependent protein kinase activator A	PRKRA	O75569	0.0412241	1.53126
Solute carrier family 26 member 6	SLC26A6	Q9BXS9	0.0412397	1.53126
Kallikrein-12	KLK12	Q9UKR0	0.0412624	1.53628
Liprin-alpha-1	PPFIA1	Q13136	0.0412855	1.62387
CKLF-like MARVEL transmembrane domain-containing protein 2	CMTM2	Q8TAZ6	0.041392	-1.69551
RAS guanyl-releasing protein 2	RASGRP2	Q7LDG7	0.0414596	2.02881
Kinesin-like protein KIF20B	KIF20B	Q96Q89	0.0414935	1.62727
Proteasome maturation protein	POMP	Q9Y244	0.0414946	-1.55054
Intraflagellar transport protein 172 homolog	IFT172	Q9UG01	0.0415286	1.61128
Lysosomal-associated transmembrane protein 4A	LAPTM4A	Q15012	0.0415834	-1.48187
Telomere repeats-binding bouquet formation protein 2	TERB2	Q8NHR7	0.041593	-1.59092
Protein aurora borealis	BORA	Q6PGQ7	0.041657	1.541
Haloacid dehalogenase-like hydrolase domain-containing 5	HDHD5	Q9BXW7	0.0418297	1.49517
Leukocyte immunoglobulin-like receptor subfamily B member 4	LILRB4	Q8NHJ6	0.0418509	-1.56716
Sialic acid-binding Ig-like lectin 9	SIGLEC9	Q9Y336	0.0418745	-1.5672
BMP-2-inducible protein kinase	BMP2K	Q9NSY1	0.0419353	-1.5503
Rho-associated protein kinase 2	ROCK2	O75116	0.0419758	1.47657
Feline leukemia virus subgroup C receptor-related protein 2	FLVCR2	Q9UPI3	0.0422406	-1.61026
E3 ubiquitin-protein ligase CCNB1IP1	CCNB1IP1	Q9NPC3	0.0423205	1.47394
STEAP family member 1B	STEAP1B	Q6NZ63	0.0424433	1.61482
V	RAG2	P55895	0.0424589	-1.78333
Zinc finger and BTB domain-containing protein 4	ZBTB4	Q9P1Z0	0.042493	1.61487
Ras-related protein Rab-32	RAB32	Q13637	0.042583	-1.607
Synaptic vesicle 2-related protein	SVOP	Q8N4V2	0.0426076	-1.52226
Sodium/calcium exchanger 1	SLC8A1	P32418	0.0426097	-1.46741
E3 ubiquitin-protein ligase RNF5	RNF5	Q99942	0.0426201	-1.4775
Activating signal cointegrator 1 complex subunit 3	ASCC3	Q8N3C0	0.0426288	1.49883
Caveolin-3	CAV3	P56539	0.0426954	-1.53377
Zinc finger protein 613	ZNF613	Q6PF04	0.0427452	-1.81708
Vacuolar protein sorting-associated protein 13C	VPS13C	Q709C8	0.0429792	1.47444
Uracil nucleotide/cysteinyl leukotriene receptor	GPR17	Q13304	0.042999	-1.55978
Cortactin-binding protein 2	CTTNBP2	Q8WZ74	0.0432003	-1.50028
Trinucleotide repeat-containing gene 6A protein	TNRC6A	Q8NDV7	0.0432356	1.61136
Fibronectin type III domain-containing protein 9	FNDC9	Q8TBE3	0.0432587	1.88323
Heterogeneous nuclear ribonucleoprotein A1	HNRNPA1	P09651	0.0433015	1.51821
Uncharacterized protein C5orf49	C5orf49	A4QMS7	0.0433045	-1.45978
Prothymosin alpha [Cleaved into: Prothymosin alpha, N-terminally processed; Thymosin alpha-1]	PTMA	P06454	0.0433337	1.46994
NACHT, LRR and PYD domains-containing protein 1	NLRP1	Q9C000	0.0434007	1.45919
Potassium voltage-gated channel subfamily G member 4	KCNG4	Q8TDN1	0.0434479	1.62669
cAMP-specific 3',5'-cyclic phosphodiesterase 4A	PDE4A	P27815	0.0434945	1.70134
Zinc finger protein 224	ZNF224	Q9NZL3	0.0436212	1.62157
USP6 N-terminal-like protein	USP6NL	Q92738	0.0436693	-1.61085
Acetylcholine receptor subunit alpha	CHRNA1	P02708	0.0437054	-1.54447
Zinc finger protein OZF	ZNF146	Q15072	0.0437675	1.46195
UDP-glucuronosyltransferase 2A3	UGT2A3	Q6UWM9	0.0439296	-1.53129
Acylglycerol kinase, mitochondrial	AGK	Q53H12	0.0440887	1.68083
Centrobin	CNTROB	Q8N137	0.0441674	1.46764
Zinc finger C3H1 domain-containing protein	ZFC3H1	O60293	0.0441681	1.76538
Zinc finger and BTB domain-containing protein 25	ZBTB25	P24278	0.0441794	1.45769
Structural maintenance of chromosomes protein 2	SMC2	O95347	0.0442046	-1.47806
Proteasome assembly chaperone 4	PSMG4	Q5JS54	0.0442239	1.86923
Polypyrimidine tract-binding protein 3	PTBP3	O95758	0.0442532	-1.48869
YTH domain-containing protein 1	YTHDC1	Q96MU7	0.0442849	1.47833
Sorting nexin-1	SNX1	Q13596	0.0443055	1.58532
F-actin-capping protein subunit alpha-2	CAPZA2	P47755	0.0443559	-1.57047
Recombining binding protein suppressor of hairless	RBPJ	Q06330	0.0443616	-1.45236
Glucagon-like peptide 1 receptor	GLP1R	P43220	0.0443649	-1.65206
Apolipoprotein L domain-containing protein 1	APOLD1	Q96LR9	0.0444645	1.56132
Dual specificity protein kinase CLK2	CLK2	P49760	0.0445478	1.71686
Receptor-type tyrosine-protein phosphatase H	PTPRH	Q9HD43	0.044577	1.53492
Protein FAM24B	FAM24B	Q8N5W8	0.0447387	1.44662
Transmembrane anterior posterior transformation protein 1 homolog	TAPT1	Q6NXT6	0.0447542	1.4964
Dystrophin-related protein 2	DRP2	Q13474	0.0447585	1.45061
Dedicator of cytokinesis protein 4	DOCK4	Q8N1I0	0.0447829	-1.44282
Ligand-dependent corepressor	LCOR	Q96JN0	0.0448506	1.48457
Ankyrin repeat domain-containing protein 34A	ANKRD34A	Q69YU3	0.0448672	1.584
Myotonin-protein kinase	DMPK	Q09013	0.0449817	-1.55579
Serine/threonine-protein kinase MRCK gamma	CDC42BPG	Q6DT37	0.0450653	-1.59797
Hyaluronidase-2	HYAL2	Q12891	0.0451428	-1.4472
Perilipin-3	PLIN3	O60664	0.0451586	-1.89608
M-phase inducer phosphatase 2	CDC25B	P30305	0.0453448	1.46849
Vexin	VXN	Q8TAG6	0.0454106	-1.58405
Growth arrest-specific protein 6	GAS6	Q14393	0.0454415	-1.81174
Dual specificity protein phosphatase 21	DUSP21	Q9H596	0.0454629	-1.49355
Beckwith-Wiedemann syndrome chromosomal region 1 candidate gene B protein	SLC22A18AS	Q8N1D0	0.0455154	-1.6422
Alpha-1,2-mannosyltransferase ALG9	ALG9	Q9H6U8	0.0455198	1.71134
Zinc finger CCHC domain-containing protein 7	ZCCHC7	Q8N3Z6	0.0455827	1.46023
Epidermal growth factor receptor kinase substrate 8-like protein 3	EPS8L3	Q8TE67	0.0458774	1.43951
Inositol monophosphatase 2	IMPA2	O14732	0.0459155	-1.43038
Sulfhydryl oxidase 1	QSOX1	O00391	0.046228	-1.42726
Flavin reductase	BLVRB	P30043	0.0462348	-1.48216
Transcription initiation factor IIA subunit 1	GTF2A1	P52655	0.0462918	1.42766
Mesothelin	MSLN	Q13421	0.0464222	1.66555
C-X-C chemokine receptor type 2	CXCR2	P25025	0.0464987	-1.48403
Tissue factor pathway inhibitor 2	TFPI2	P48307	0.0465272	-1.65334
Putative olfactory receptor 8G2	OR8G2P	Q6IF36	0.0465448	-1.59932
Transcription factor NF-E2 45 kDa subunit	NFE2	Q16621	0.0465786	-1.42435
CCAAT/enhancer-binding protein delta	CEBPD	P49716	0.0466458	-1.44931
Thyroid receptor-interacting protein 11	TRIP11	Q15643	0.0466583	1.47315
Ubiquitin carboxyl-terminal hydrolase MINDY-1	MINDY1	Q8N5J2	0.0467333	-1.65137
Olfactory receptor 1F1	OR1F1	O43749	0.0467522	1.4311
NADH dehydrogenase [ubiquinone] 1 alpha subcomplex subunit 5	NDUFA5	Q16718	0.0467763	-1.42871
Superoxide dismutase [Mn], mitochondrial	SOD2	P04179	0.0468224	-1.76308
Acetyl-CoA acetyltransferase, mitochondrial	ACAT1	P24752	0.0468835	1.58306
Uncharacterized protein C9orf152	C9orf152	Q5JTZ5	0.0468997	-1.61166
Cyclin-L2	CCNL2	Q96S94	0.046945	1.56244
Phospholipase DDHD1	DDHD1	Q8NEL9	0.0469581	1.45203
Actin-related protein 2/3 complex subunit 3	ARPC3	O15145	0.0469949	-1.45654
Putative uncharacterized protein OBSCN-AS1	OBSCN-AS1	Q96MR7	0.0470092	1.5603
Putative uncharacterized protein encoded by LINC00528	LINC00528	Q8N1L1	0.0470124	1.44092
Sushi domain-containing protein 3	SUSD3	Q96L08	0.0472234	1.45675
Microprocessor complex subunit DGCR8	DGCR8	Q8WYQ5	0.0472388	1.70371
C-myc promoter-binding protein	DENND4A	Q7Z401	0.0472964	1.54842
Uncharacterized protein C1orf100	C1orf100	Q5SVJ3	0.0474898	1.41597
Glutaminyl-peptide cyclotransferase-like protein	QPCTL	Q9NXS2	0.0475687	-1.43541
C-C motif chemokine 2	CCL2	P13500	0.0476108	1.43055
60S ribosomal protein L29	RPL29	P47914	0.0476156	1.51331
Pituitary-specific positive transcription factor 1	POU1F1	P28069	0.0476371	-1.43967
Keratin-associated protein 3-2	KRTAP3-2	Q9BYR7	0.0476386	-1.54943
Probable ATP-dependent RNA helicase DDX27	DDX27	Q96GQ7	0.0476738	1.43367
LIM/homeobox protein Lhx5	LHX5	Q9H2C1	0.0477607	-1.45927
Tyrosine 3-monooxygenase	TH	P07101	0.0477622	-1.41556
MAGUK p55 subfamily member 2	MPP2	Q14168	0.04778	1.42793
Prostatic acid phosphatase	ACPP	P15309	0.047869	-1.78223
Centrosomal protein of 95 kDa	CEP95	Q96GE4	0.0478956	1.41639
26S proteasome non-ATPase regulatory subunit 11	PSMD11	O00231	0.0479265	1.43085
Beta-1,4-galactosyltransferase 1	B4GALT1	P15291	0.0479448	1.40926
Plasmolipin	PLLP	Q9Y342	0.0479593	1.44577
8-oxo-dGDP phosphatase NUDT18	NUDT18	Q6ZVK8	0.0479804	-1.61103
Hepatocyte cell adhesion molecule	HEPACAM	Q14CZ8	0.0480502	-1.43378
Phosducin-like protein 3	PDCL3	Q9H2J4	0.0480572	1.41538
Serine/Arginine-related protein 53	RSRC1	Q96IZ7	0.0481446	1.82964
DTW domain-containing protein 2	DTWD2	Q8NBA8	0.0481512	-1.42955
Limbic system-associated membrane protein	LSAMP	Q13449	0.0481515	-1.55577
Tudor domain-containing protein 10	TDRD10	Q5VZ19	0.0481957	1.41317
Pro-neuregulin-1, membrane-bound isoform	NRG1	Q02297	0.0483809	-1.51508
Estradiol 17-beta-dehydrogenase 11	HSD17B11	Q8NBQ5	0.0483968	-1.40641
BMP-binding endothelial regulator protein	BMPER	Q8N8U9	0.0484039	-1.513
Cytoplasmic polyadenylation element-binding protein 4	CPEB4	Q17RY0	0.048427	-1.45089
Protein S100-A4	S100A4	P26447	0.0484612	-1.57343
Small nuclear ribonucleoprotein-associated protein N	SNRPN	P63162	0.0484655	1.47642
Zinc finger CCCH domain-containing protein 8	ZC3H8	Q8N5P1	0.0484963	1.66706
Histone-binding protein RBBP7	RBBP7	Q16576	0.0485507	1.40821
V-type proton ATPase subunit S1	ATP6AP1	Q15904	0.0486161	-1.82538
ADP-ribosylation factor 4	ARF4	P18085	0.0486567	-1.62349
Peroxisome biogenesis factor 1	PEX1	O43933	0.0486717	1.40326
Protein spinster homolog 2	SPNS2	Q8IVW8	0.0487298	1.52674
Perilipin-5	PLIN5	Q00G26	0.048774	-1.4888
Epididymal-specific lipocalin-6	LCN6	P62502	0.048796	-1.51289
Leukocyte elastase inhibitor	SERPINB1	P30740	0.0487982	-1.47761
Nucleolar protein 4-like	NOL4L	Q96MY1	0.0488157	1.43818
Peptidyl-prolyl cis-trans isomerase FKBP3	FKBP3	Q00688	0.048862	1.66234
Testis-specific serine/threonine-protein kinase 1	TSSK1B	Q9BXA7	0.0488838	-1.54908
Lysophospholipid acyltransferase 2	MBOAT2	Q6ZWT7	0.0491988	-1.4486
von Willebrand factor A domain-containing protein 1	VWA1	Q6PCB0	0.0492266	1.52731
Calreticulin	CALR	P27797	0.0492436	-1.43202
mRNA decay activator protein ZFP36L1	ZFP36L1	Q07352	0.0492864	-1.586
E3 ubiquitin-protein ligase TRIM36	TRIM36	Q9NQ86	0.0493992	-1.80814
WD and tetratricopeptide repeats protein 1	WDTC1	Q8N5D0	0.049451	-1.5946
Arf-GAP with GTPase, ANK repeat and PH domain-containing protein 1	AGAP1	Q9UPQ3	0.0494649	-1.47788
Olfactory receptor 10A4	OR10A4	Q9H209	0.0494717	1.46538
Alpha-aminoadipic semialdehyde dehydrogenase	ALDH7A1	P49419	0.0494735	1.49721
TP53-regulated inhibitor of apoptosis 1	TRIAP1	O43715	0.0496089	1.43004
Polyhomeotic-like protein 2	PHC2	Q8IXK0	0.0496862	-1.43071
Transmembrane protein 61	TMEM61	Q8N0U2	0.0497458	1.41412
Helicase ARIP4	RAD54L2	Q9Y4B4	0.0499478	-1.39945
BTB/POZ domain-containing adapter for CUL3-mediated RhoA degradation protein 1	KCTD13	Q8WZ19	0.0499763	1.54207
Uridine diphosphate glucose pyrophosphatase	NUDT22	Q9BRQ3	0.0499856	1.62967

## Sheet: S9
Supplementary Table S9. Summary of the sources of information found in the scientific literature supporting the predicted mechanisms for canakinumab. Activation induced by Node A to Node B column indicates whether the first node of the interaction (Node A) activates (1) or inhibits (-1) the activity of the second node of the interaction (Node B).
Link number	Gene name Node A	Uniprot code Node A	Gene name Node B	Uniprot code Node B	Activation induced by Node A to Node B	REFERENCES
1	MAP3K7	O43318	NFKB1	P19838	1	PMID: 23989959
2	IL1A	P01583	IL1R1	P14778	1	UniProtKB: IL1R1_HUMAN
3	MAP3K7	O43318	MAPK11	Q15759	1	PMID: 20978232, 22835455
3	MAP3K7	O43318	MAPK12	P53778	1	PMID: 22835455
3	MAP3K7	O43318	MAPK13	O15264	1	PMID: 22835455
3	MAP3K7	O43318	MAPK14	Q16539	1	PMID: 22835455
4	ICAM1	P05362	Innate immune system deregulation	-	1	PMID: 25388963, 15934126
5	JUN	P05412	ATG5	Q9H1Y0	1	PMID: 19783847
6	S100A9	P06702	Innate immune system deregulation	-	1	PMID: 25388963, 19248102, 27392503, 25956529, 28529117
7	CSF1	P09603	Innate immune system deregulation	-	1	PMID: 25183244
8	CXCL8	P10145	Innate immune system deregulation	-	1	PMID: 15517632, 25183244, 25388963
9	CEBPB	P17676	S100A9	P06702	1	PMID: 9706399, 23741337
10	CEBPB	P17676	CXCL8	P10145	1	PMID: 15085176, 15688424
11	EGR1	P18146	CXCL8	P10145	1	PMID: 19837667, 15517885
12	EGR1	P18146	CEBPB	P17676	1	PMID: 12947119, 25535333
13	NFKB1	P19838	ICAM1	P05362	1	PMID: 15661756, 9654343
14	NFKB1	P19838	CSF1	P09603	1	PMID: 28722693
15	NFKB1	P19838	CXCL8	P10145	1	PMID: 20600865, 15064395
16	NFKB1	P19838	NOD2	Q9HC29	1	PMID: 12671897
17	NFKB1	P19838	RELA	Q04206	1	PMID: 10498867, 14690596; UniProtKB: NFKB1_HUMAN
18	NFKB1	P19838	Innate immune system deregulation	-	1	PMID: 25956529
19	NFKBIA	P25963	ICAM1	P05362	-1	PMID: 11313474, 11571584
20	NFKBIA	P25963	CXCL8	P10145	-1	PMID: 20397192; UniProtKB: IKBA_HUMAN
21	MAPK11	Q15759	JUN	P05412	1	PMID: 22669511
21	MAPK12	P53778	JUN	P05412	1	PMID: 22669511
21	MAPK13	O15264	JUN	P05412	1	PMID: 25828376
21	MAPK14	Q16539	JUN	P05412	1	PMID: 17724032
22	MAPK11	Q15759	CEBPB	P17676	1	PMID: 27833915, 24086653
22	MAPK12	P53778	CEBPB	P17676	1	PMID: 27833915, 24086653
22	MAPK13	O15264	CEBPB	P17676	1	PMID: 27339399
22	MAPK14	Q16539	CEBPB	P17676	1	PMID: 27339399
23	MAPK11	Q15759	NFKB1	P19838	1	PMID: 19457134
23	MAPK12	P53778	NFKB1	P19838	1	PMID: 19457134
23	MAPK13	O15264	NFKB1	P19838	1	PMID: 19457134
23	MAPK14	Q16539	NFKB1	P19838	1	PMID: 19457134, 19457134
24	NOD2	Q9HC29	ATG5	Q9H1Y0	1	PMID: 23235332; KEGG: hsa04621-NOD-like receptor signaling pathway
25	ATG5	Q9H1Y0	Innate immune system deregulation	-	1	PMID: 29416600
26	TRAF6	Q9Y4K3	MAP3K7	O43318	1	PMID: 18758450
27	TRAF6	Q9Y4K3	NFKB1	P19838	1	PMID: 19489733, 19489733
28	TRAF6	Q9Y4K3	MAPK11	Q15759	1	PMID: 10346818
28	TRAF6	Q9Y4K3	MAPK12	P53778	1	PMID: 10346818
28	TRAF6	Q9Y4K3	MAPK13	O15264	1	PMID: 10346818
28	TRAF6	Q9Y4K3	MAPK14	Q16539	1	PMID: 10346818
29	Canakinumab	-	IL1B	P01584	-1	DrugBank: DB06168
30	MYD88	Q99836	MAP3K7	O43318	1	PMID: 24531446
31	MYD88	Q99836	NFKB1	P19838	1	PMID: 24735611
32	MYD88	Q99836	TRAF6	Q9Y4K3	1	PMID: 23381138
33	MYD88	Q99836	Innate immune system deregulation	-	1	PMID: 25388963
34	RELA	Q04206	Innate immune system deregulation	-	1	PMID: 25956529
35	IL1R1	P14778	MAP3K7	O43318	1	PMID: 17052891, 11259596
36	IL1R1	P14778	NFKB1	P19838	1	PMID: 11137152, 16888077, 17543500, 10638662
37	IL1R1	P14778	NFKBIA	P25963	-1	PMID: 10998424, 23915189
38	IL1R1	P14778	TRAF6	Q9Y4K3	1	PMID 8837778, 12496252
39	IL1R1	P14778	MYD88	Q99836	1	PMID: 17141195
40	IL1R1	P14778	RELA	Q04206	1	PMID: 16888077, 11137152, 16888077
41	IL1R1	P14778	IL1B	P01584	1	PMID: 24275598
42	IL1R1	P14778	MAPK11	Q15759	1	PMID: 26078274, 16140971
42	IL1R1	P14778	MAPK12	P53778	1	PMID: 26078274, 16140971
42	IL1R1	P14778	MAPK13	O15264	1	PMID: 26078274, 16140971
42	IL1R1	P14778	MAPK14	Q16539	1	PMID: 26078274, 16140971
43	IL1B	P01584	IL1A	P01583	1	PMID: 22006336
44	IL1R1	P14778	CEBPB	P17676	1	PMID: 21344389
45	IL1R1	P14778	EGR1	P18146	1	PMID: 22455954
46	IL1B	P01584	IL1R1	P14778	1	UniProtKB: IL1R1_HUMAN

[truncated: 1 more sheets: S10]
